# Supplementary material for: Divergent Deborah number-dependent transition from homogeneity to heterogeneity
Source: Nat Commun. 2023 Sep 26;14:6003. doi: 10.1038/s41467-023-41738-0 (PMC10522598; doi:10.1038/s41467-023-41738-0)
Supplement: Supplementary file 5 — Source Data [file 41467_2023_41738_MOESM5_ESM.xlsx]

## Sheet: Fig 2
b
	residual water content (%)	SD	Relative evaporation speed	values of T/R	SD
10% Ethanol	7.55325	1.69546	H	3.67708	0.53818
Buffer	6.35	0.4717	M	2.20094	0.19961
Buffer-P	3.05	0.65	M	1	0
5% Glucose	2.81275	0.88673	L	1	0
c
	birefringence value		Relative evaporation speed
10% Ethanol	0.00122089	0.000119261	H
Buffer	0.000852158	2.7532e-05	M
Buffer-P	0.000792	2.5e-05	M
5% Glucose	0.000777984	2.4236e-05	L

## Sheet: Fig 3
c
RH/%	water content	k=2	k=4	k=5	k=6	k=7
90.829	36.309	83.6209	7.63355	-13.4844	-29.1555	-41.2463
90.34	33.522	88.1842	13.5795	-7.69745	-23.6439	-36.0401
89.072	31.188	92.1549	18.9542	-2.40941	-18.5665	-31.2135
88.326	29.534	95.0554	23.0047	1.61202	-14.6786	-27.4979
87.319	28.3	97.2681	26.1682	4.77486	-11.6045	-24.5478
86.699	25.823	101.841	32.9166	11.5872	-4.93431	-18.1088
85.845	24.304	104.735	37.342	16.1034	-0.4749	-13.7751
84.736	24.099	105.131	37.9572	16.7342	0.15046	-13.1654
84.257	21.374	110.522	46.5722	25.6504	9.05182	-4.43797
83.637	21.302	110.668	46.8115	25.9002	9.30294	-4.19039
82.601	19.097	115.216	54.4578	33.9457	17.4414	3.87465
82.053	17.906	117.744	58.8615	38.6354	22.231	8.65877
80.443	16.481	120.836	64.4071	44.6003	28.3727	14.8346
80.108	15.454	123.111	68.6048	49.1598	33.1052	19.6253
78.58	14.051	126.287	74.6333	55.7762	40.0316	26.6876
77.538	13.453	127.664	77.3127	58.743	43.1604	29.8978
76.421	12.829	129.116	80.1826	61.9389	46.5468	33.3863
75.521	11.286	132.779	87.624	70.3133	55.5005	42.6813
74.428	10.608	134.42	91.059	74.2227	59.7203	47.0982
72.886	9.2215	137.84	98.4243	82.6994	68.9594	56.8509
71.912	9.1923	137.913	98.5846	82.8853	69.1634	57.0675
70.92	8.8246	138.835	100.622	85.2539	71.7678	59.838
69.972	7.3611	142.568	109.096	95.2147	82.8275	71.7053
68.416	6.7255	144.221	112.969	99.8269	88.008	77.3218
66.849	6.0854	145.906	116.995	104.662	93.4803	83.2952
66.815	5.4416	147.621	121.179	109.731	99.262	89.652
64.528	4.758	149.465	125.777	115.353	105.73	96.82
63.971	4.644	149.775	126.56	116.316	106.844	98.0601
62.461	4.0273	151.463	130.877	121.655	113.051	105.006
62.461	4.0273	151.463	130.877	121.655	113.051	105.006
60.337	3.7839	152.135	132.621	123.825	115.59	107.862
57.451	3.1117	154.007	137.557	130.014	122.878	116.116
56.672	3.1614	153.868	137.185	129.547	122.325	115.487
55.63	2.6433	155.326	141.105	134.505	128.213	122.207
52.602	2.3062	156.282	143.717	137.832	132.19	126.777
51.603	2.0622	156.979	145.638	140.292	135.145	130.188
49.966	1.8429	157.608	147.388	142.541	137.858	133.33
49.168	1.6497	158.164	148.947	144.553	140.292	136.16
46.448	1.4904	158.624	150.246	146.234	142.333	138.539
45.642	1.3117	159.142	151.717	148.144	144.659	141.258
d
	De outer part/s	SD	De inner part/s	SD
10% Ethanol	1.09474	0.02632	0.67097	0.01613
Buffer	1.02429	0.06286	0.65182	0.04
5% Glucose	0.73621	0.02483	0.54744	0.01846

## Sheet: Fig 4
a					b				c
sorption		desorption				Equilibrium water content/%	SD			sorption		desorption
Time/ min	Mass change/%	Time/ min	Mass change/%		38.1	21.43	0.22			Normalized time/a.u.	SD	Normalized time/a.u.	SD
0	0	315.01	21.446		38.1-P	22.98	0.55		38.1	134.653	13.2783	544.158	26.095
1	0.002	316.01	21.444		9.4	21.24	0.19		38.1-P	86.42	3.68	450.56	25.6427
2	0.027	317.01	21.444		3.5	21.32	0.38		9.4	74.4977	11.8262	414.127	15.3511
3	0.103	318	21.442						3.5	68.6541	12.7372	304.511	30.5708
4.02	0.26	319	21.442
5.01	0.495	320	21.439
6.01	0.777	321	21.437
7.01	1.078	322.02	21.437
8.01	1.39	323.01	21.437		d
9.01	1.699	324.01	21.437		t^0.5	Qt
10.01	2	325.01	21.435		0.53984	0
11.01	2.291	326.01	21.435		0.75966	0.012
12.01	2.573	327.01	21.435		0.93039	0.046
13	2.849	328.01	21.433		1.07432	0.141
14	3.117	329.01	21.433		1.20353	0.358
15	3.381	330	21.433		1.31796	0.669
16.02	3.639	331	21.431		1.42221	1.021
17.02	3.884	332	21.431		1.52027	1.399
18.01	4.127	333	21.431		1.61238	1.783
19.01	4.36	334.02	21.431		1.6995	2.17
20.01	4.591	335.01	21.118		1.78237	2.542
21.01	4.82	336.01	19.734		1.86156	2.903
22.01	5.041	337.01	18.178		1.93751	3.255
23.01	5.257	338.01	16.875		2.00987	3.595
24.01	5.47	339.01	15.865		2.08042	3.927
25	5.678	340.01	15.054		2.14864	4.253
26	5.882	341.01	14.391		2.21477	4.562
27	6.086	342.01	13.828		2.28025	4.871
28.02	6.288	343	13.347		2.34205	5.162
29.02	6.482	344	12.921		2.40286	5.448
30.01	6.674	345	12.549		2.46217	5.725
31.01	6.863	346.02	12.213		2.52008	6.002
32.01	7.049	347.02	11.912		2.57669	6.264
33.01	7.234	348.01	11.64		2.63209	6.524
34.01	7.416	349.01	11.389		2.68634	6.778
35.01	7.595	350.01	11.156		2.73899	7.023
36.01	7.77	351.01	10.941		2.79117	7.271
37	7.944	352.01	10.743		2.84239	7.505
38	8.115	353.01	10.558		2.8927	7.739
39	8.286	354.01	10.387		2.94313	7.972
40	8.453	355	10.222		2.99127	8.195
41.02	8.622	356	10.067		3.03912	8.414
42.01	8.783	357	9.921		3.08622	8.633
43.01	8.944	358.02	9.783		3.13262	8.847
44.01	9.102	359.02	9.653		3.17834	9.054
45.01	9.263	360.01	9.529		3.22341	9.262
46.01	9.418	361.01	9.412		3.26786	9.464
47.01	9.572	362.01	9.298		3.31128	9.663
48.01	9.725	363.01	9.191		3.35457	9.862
49	9.875	364.01	9.088		3.3973	10.056
50	10.026	365.01	8.991		3.43951	10.246
51	10.172	366.01	8.896		3.48203	10.437
52	10.321	367	8.803		3.52281	10.621
53.02	10.467	368	8.717		3.56353	10.803
54.01	10.611	369	8.632		3.60379	10.988
55.01	10.754	370	8.554		3.6436	11.167
56.01	10.896	371.02	8.474		3.68298	11.343
57.01	11.036	372.01	8.397		3.72195	11.516
58.01	11.172	373.01	8.325		3.76051	11.686
59.01	11.308	374.01	8.255		3.79868	11.856
60.01	11.442	375.01	8.187		3.8361	12.029
61	11.576	376.01	8.121		3.87352	12.194
62	11.712	377.01	8.057		3.91059	12.355
63	11.846	378.01	7.995		3.94804	12.523
64	11.976	379	7.933		3.98442	12.681
65.02	12.106	380	7.874		4.0201	12.84
66.01	12.234	381	7.818		4.05583	12.999
67.01	12.362	382	7.764		4.09125	13.155
68.01	12.49	383.02	7.707		4.12636	13.308
69.01	12.613	384.01	7.655		4.16118	13.458
70.01	12.739	385.01	7.601		4.19571	13.611
71.01	12.861	386.01	7.552		4.22995	13.761
72.01	12.982	387.01	7.505		4.26358	13.908
73.01	13.104	388.01	7.455		4.29729	14.055
74	13.226	389.01	7.41		4.33073	14.199
75	13.343	390.01	7.362		4.36458	14.343
76	13.463	391	7.317		4.39751	14.488
77.02	13.58	392	7.274		4.42987	14.626
78.02	13.698	393	7.228		4.46232	14.77
79.01	13.813	394	7.187		4.49453	14.912
80.01	13.929	395.02	7.148		4.52652	15.05
81.01	14.04	396.01	7.107		4.55828	15.189
82.01	14.151	397.01	7.065		4.58982	15.324
83.01	14.265	398.01	7.026		4.62115	15.463
84.01	14.376	399.01	6.989		4.65195	15.596
85.01	14.485	400.01	6.952		4.68286	15.726
86	14.595	401.01	6.915		4.71357	15.861
87	14.704	402.01	6.88		4.74408	15.988
88	14.809	403.01	6.845		4.775	16.121
89	14.914	404	6.81		4.80481	16.254
90.02	15.021	405	6.775		4.83475	16.378
91.01	15.125	406	6.742		4.8645	16.505
92.01	15.232	407.02	6.709		4.89406	16.626
93.01	15.333	408.02	6.676		4.92346	16.75
94.01	15.436	409.01	6.645		4.95267	16.874
95.01	15.537	410.01	6.612		4.98172	16.998
96.01	15.636	411.01	6.581		5.0103	17.119
97.01	15.737	412.01	6.552		5.03902	17.24
98	15.836	413.01	6.521		5.06757	17.35
99	15.931	414.01	6.492		5.09596	17.471
100	16.028	415.01	6.463		5.12475	17.59
101	16.122	416	6.435		5.15255	17.708
102.02	16.219	417	6.406		5.18047	17.823
103.01	16.314	418	6.377		5.20825	17.939
104.01	16.409	419.02	6.35		5.23587	18.051
105.01	16.502	420.02	6.323		5.26336	18.164
106.01	16.592	421.01	6.294		5.2907	18.273
107.01	16.683	422.01	6.27		5.31789	18.386
108.01	16.772	423.01	6.243		5.34468	18.493
109.01	16.86	424.01	6.218		5.37161	18.599
110	16.949	425.01	6.193		5.3984	18.703
111	17.036	426.01	6.167		5.42506	18.804
112	17.122	427.01	6.142		5.45212	18.905
113	17.207	428	6.119		5.47825	19.006
114.02	17.291	429	6.094		5.50452	19.099
115.01	17.374	430	6.072		5.53067	19.197
116.01	17.454	431	6.047		5.5567	19.286
117.01	17.535	432.02	6.024		5.5826	19.373
118.01	17.615	433.01	6		5.60838	19.459
119.01	17.693	434.01	5.979		5.63405	19.543
120.01	17.77	435.01	5.956		5.6596	19.624
121.01	17.848	436.01	5.934		5.68478	19.702
122.01	17.924	437.01	5.913		5.7101	19.777
123	17.999	438.01	5.888		5.73531	19.849
124	18.073	439.01	5.868		5.76091	19.921
125	18.143	440	5.847		5.7859	19.99
126.02	18.215	441	5.826		5.81053	20.059
127.02	18.287	442	5.806		5.83531	20.123
128.01	18.355	443	5.785		5.85998	20.186
129.01	18.425	444.02	5.764		5.88455	20.247
130.01	18.491	445.01	5.746		5.90902	20.308
131.01	18.557	446.01	5.725		5.93338	20.362
132.01	18.621	447.01	5.705		5.95765	20.42
133.01	18.685	448.01	5.686		5.98157	20.472
134.01	18.747	449.01	5.668		6.00564	20.521
135	18.811	450.01	5.649		6.02962	20.57
136	18.871	451.01	5.63		6.0535	20.622
137	18.93	452	5.612		6.07776	20.668
138.02	18.988	453	5.593		6.10121	20.712
139.02	19.048	454	5.575		6.12481	20.758
140.01	19.104	455	5.556		6.14832	20.801
141.01	19.159	456.02	5.538		6.17174	20.841
142.01	19.215	457.01	5.519		6.19508	20.885
143.01	19.264	458.01	5.503		6.21832	20.922
144.01	19.318	459.01	5.486		6.24148	20.96
145.01	19.37	460.01	5.47		6.26432	20.994
146.01	19.419	461.01	5.451		6.28731	21.026
147	19.466	462.01	5.435		6.31021	21.061
148	19.514	463.01	5.418		6.33304	21.092
149	19.561	464.01	5.4		6.35623	21.127
150	19.607	465	5.385		6.37866	21.156
151.02	19.652	466	5.369		6.40124	21.185
152.01	19.695	467	5.352		6.42374	21.214
153.01	19.739	468.02	5.336		6.44616	21.242
154.01	19.78	469.02	5.321		6.4685	21.268
155.01	19.821	470.01	5.305		6.49076	21.294
156.01	19.862	471.01	5.288		6.51295	21.32
157.01	19.901	472.01	5.274		6.53485	21.343
158.01	19.939	473.01	5.257		6.55689	21.369
159	19.976	474.01	5.241		6.57885	21.39
160	20.013	475.01	5.226		6.60075	21.413
161	20.048	476.01	5.212		6.623	21.433
162	20.083	477	5.198		6.64453	21.456
163.02	20.118	478	5.183		6.66621	21.473
164.01	20.151	479	5.169		6.68782	21.493
165.01	20.184	480	5.152		6.70935	21.511
166.01	20.217	481.02	5.14		6.73082	21.528
167.01	20.248	482.01	5.125		6.75222	21.545
168.01	20.279	483.01	5.111		6.77356	21.563
169.01	20.308	484.01	5.096		6.79482	21.58
170.01	20.336	485.01	5.082		6.81581	21.597
171	20.363	486.01	5.07		6.83694	21.612
172	20.39	487.01	5.055		6.85801	21.626
173	20.417	488.01	5.041		6.87944	21.644
174	20.444	489	5.028		6.90038	21.655
175.02	20.468	490	5.014		6.92104	21.672
176.01	20.493	491	5.002		6.94186	21.684
177.01	20.518	492	4.989		6.96261	21.695
178.01	20.541	493.02	4.975		6.9833	21.707
179.01	20.567	494.01	4.962		7.00393	21.721
180.01	20.586	495.01	4.95		7.0245	21.73
181.01	20.611	496.01	4.936		7.04501	21.745
182.01	20.631	497.01	4.923		7.06525	21.753
183.01	20.652	498.01	4.911		7.08564	21.765
184	20.673	499.01	4.899		7.10597	21.776
185	20.691	500.01	4.886		7.12665	21.785
186	20.71	501	4.872		7.14687	21.794
187.02	20.73	502	4.859		7.16682	21.802
188.02	20.747	503	4.847		7.18693	21.814
189.01	20.765	504	4.835		7.20697	21.822
190.01	20.784	505.02	4.822		7.22696	21.831
191.01	20.8	506.01	4.81		7.2469	21.84
192.01	20.815	507.01	4.8		7.26678	21.846
193.01	20.831	508.01	4.787		7.28661	21.854
194.01	20.848	509.01	4.777		7.30618	21.86
195.01	20.862	510.01	4.765		7.3259	21.866
196	20.879	511.01	4.752		7.34557	21.874
197	20.889	512.01	4.74		7.36518	21.88
198	20.903	513.01	4.73		7.38513	21.889
199.02	20.918	514	4.717		7.40445	21.897
200.02	20.932	515	4.707		7.42391	21.9
201.01	20.945	516	4.697		7.44332	21.909
202.01	20.957	517.02	4.684		7.46267	21.918
203.01	20.969	518.02	4.674		7.48198	21.921
204.01	20.98	519.01	4.664		7.50124	21.926
205.01	20.994	520.01	4.651		7.52045	21.935
206.01	21.004	521.01	4.641		7.53941	21.941
207.01	21.015	522.01	4.631		7.55853	21.947
208	21.029	523.01	4.618		7.57759	21.952
209	21.04	524.01	4.608		7.5966	21.958
210	21.048	525.01	4.598		7.61595	21.961
211	21.058	526	4.587		7.63468	21.967
212.02	21.068	527	4.577		7.65356	21.972
213.01	21.079	528	4.567		7.67238	21.975
214.01	21.089	529.02	4.556		7.69116	21.981
215.01	21.099	530.02	4.546		7.7099	21.984
216.01	21.108	531.01	4.536		7.72859	21.987
217.01	21.116	532.01	4.523		7.74723	21.993
218.01	21.126	533.01	4.515		7.76565	21.996
219.01	21.134	534.01	4.503		7.7842	21.998
220	21.143	535.01	4.494		7.80272	22.001
221	21.151	536.01	4.484		7.82118	22.004
222	21.159	537.01	4.474		7.83998	22.01
223	21.167	538	4.464		7.85817	22.01
224.02	21.176	539	4.453		7.87651	22.016
225.01	21.182	540	4.443		7.89481	22.022
226.01	21.19	541	4.435		7.91306	22.019
227.01	21.198	542.02	4.424		7.93127	22.022
228.01	21.204	543.01	4.414		7.94944	22.024
229.01	21.213	544.01	4.406		7.96757	22.027
230.01	21.219	545.01	4.396		7.98565	22.033
231.01	21.227	546.01	4.385		8.00352	22.036
232.01	21.231	547.01	4.377		8.02153	22.039
233	21.239	548.01	4.367		8.03949	22.039
234	21.246	549.01	4.358		8.05777	22.042
235	21.252	550	4.35		8.07566	22.045
236.02	21.256	551	4.342		8.09333	22.047
237.02	21.264	552	4.332		8.11113	22.047
238.01	21.268	553	4.323		8.1289	22.053
239.01	21.272	554.02	4.313		8.14663	22.053
240.01	21.279	555.01	4.305		8.16432	22.056
241.01	21.283	556.01	4.294		8.18197	22.059
242.01	21.287	557.01	4.286		8.19958	22.059
243.01	21.293	558.01	4.278		8.21698	22.062
244.01	21.297	559.01	4.27		8.23452	22.065
245	21.301	560.01	4.259		8.25202	22.068
246	21.305	561.01	4.251		8.26984	22.068
247	21.31	562	4.243		8.28727	22.071
248.02	21.314	563	4.235		8.30448	22.073
249.02	21.318	564	4.226		8.32184	22.076
250.01	21.322	565	4.218		8.33916	22.076
251.01	21.326	566.02	4.208		8.35644	22.079
252.01	21.328	567.01	4.2		8.37368	22.082
253.01	21.332	568.01	4.191		8.3909	22.082
254.01	21.336	569.01	4.183		8.40807	22.085
255.01	21.341	570.01	4.177		8.42504	22.085
256.01	21.345	571.01	4.167		8.44215	22.088
257	21.349	572.01	4.158		8.45922	22.088
258	21.353	573.01	4.15		8.47626	22.088
259	21.357	574.01	4.142		8.4936	22.091
260	21.359	575	4.134		8.5104	22.091
261.02	21.361	576	4.127		8.52734	22.094
262.01	21.363	577	4.119		8.54424	22.094
263.01	21.367	578.02	4.109		8.56111	22.097
264.01	21.369	579.02	4.099		8.57794	22.097
265.01	21.373	580.01	4.092		8.59474	22.097
266.01	21.378	581.01	4.082		8.61151	22.099
267.01	21.378	582.01	4.076		8.62808	22.099
268.01	21.38	583.01	4.07		8.64479	22.105
269	21.382	584.01	4.062		8.66146	22.105
270	21.384	585.01	4.055		8.6781	22.108
271	21.384	586.01	4.047		8.69504	22.108
272	21.388	587	4.039		8.71145	22.108
273.02	21.39	588	4.031		8.728	22.111
274.01	21.392	589	4.022		8.74451	22.114
275.01	21.396	590	4.016		8.761	22.114
276.01	21.398	591.02	4.008		8.77745	22.117
277.01	21.4	592.01	4.002		8.79387	22.117
278.01	21.402	593.01	3.993		8.81026	22.12
279.01	21.402	594.01	3.985		8.82662	22.123
280.01	21.404	595.01	3.979		8.84279	22.123
281	21.406	596.01	3.971		8.85909	22.123
282	21.406	597.01	3.965		8.87536	22.128
283	21.409	598.01	3.956		8.89192	22.128
284	21.409	599	3.95		8.90813	22.128
285.02	21.411	600	3.942		8.92415	22.131
286.01	21.413	601	3.936		8.9403	22.134
287.01	21.415	602	3.928		8.95643	22.134
288.01	21.417	603.02	3.921		8.97252	22.134
289.01	21.417	604.01	3.915		8.98858	22.137
290.01	21.417	605.01	3.907		9.00462	22.137
291.01	21.419	606.01	3.899		9.02063	22.137
292.01	21.421	607.01	3.89		9.03645	22.143
293.01	21.421	608.01	3.886		9.0524	22.148
294	21.423	609.01	3.878		9.06832	22.148
295	21.423	610.01	3.872		9.08454	22.151
296	21.427	611	3.864		9.1004	22.151
297.02	21.427	612	3.857		9.11608	22.154
298.02	21.427	613	3.851		9.1319	22.154
299.01	21.429	614	3.845		9.14768	22.154
300.01	21.431	615.02	3.837		9.16344	22.157
301.01	21.433	616.01	3.831		9.17917	22.157
302.01	21.435	617.01	3.822		9.19487	22.16
303.01	21.435	618.01	3.816		9.21055	22.16
304.01	21.437	619.01	3.81		9.22604	22.16
305.01	21.437	620.01	3.804		9.24167	22.163
306	21.439	621.01	3.798		9.25727	22.163
307	21.439	622.01	3.789		9.27284	22.163
308	21.439	623.01	3.783		9.28869	22.166
309.02	21.442	624	3.777		9.30406	22.166
310.02	21.444	625	3.769		9.31955	22.166
311.01	21.444	626	3.763		9.33502	22.169
312.01	21.446	627.02	3.756		9.35046	22.169
313.01	21.446	628.02	3.75		9.36588	22.172
314.01	21.446	629.01	3.744		9.38127	22.172
--	--	630.01	3.736		9.39663	22.172
--	--	631.01	3.732		9.41182	22.172
--	--	632.01	3.723		9.42714	22.172
--	--	633.01	3.717		9.44243	22.174
--	--	634.01	3.713		9.4577	22.177
--	--	635.01	3.705		9.47324	22.177
--	--	636	3.699		9.48831	22.18
--	--	637	3.692		9.5035	22.18
--	--	638	3.686		9.51867	22.18
--	--	639.02	3.68		9.53381	22.183
--	--	640.02	3.674		9.54893	22.18
--	--	641.01	3.67		9.56403	22.183
--	--	642.01	3.662		9.5791	22.183
--	--	643.01	3.655		9.594	22.183
--	--	644.01	3.649		9.60903	22.183
--	--	645.01	3.643		9.62403	22.186
--	--	646.01	3.639		9.63901	22.186
--	--	647.01	3.631		9.65427	22.183
--	--	648	3.627		9.66905	22.186
--	--	649	3.62		9.68396	22.186
--	--	650	3.612
--	--	651	3.608
--	--	652.02	3.602
--	--	653.01	3.596
--	--	654.01	3.589
--	--	655.01	3.583
--	--	656.01	3.577
--	--	657.01	3.571
--	--	658.01	3.565
--	--	659.01	3.561
--	--	660	3.554
--	--	661	3.55
--	--	662	3.544
--	--	663	3.538
--	--	664.02	3.532
--	--	665.01	3.528
--	--	666.01	3.521
--	--	667.01	3.515
--	--	668.01	3.511
--	--	669.01	3.505
--	--	670.01	3.499
--	--	671.01	3.495
--	--	672	3.486
--	--	673	3.482
--	--	674	3.476
--	--	675	3.472
--	--	676.02	3.466
--	--	677.01	3.46
--	--	678.01	3.453
--	--	679.01	3.451
--	--	680.01	3.443
--	--	681.01	3.439
--	--	682.01	3.433
--	--	683.01	3.429
--	--	684.01	3.424
--	--	685	3.418
--	--	686	3.412
--	--	687	3.408
--	--	688.02	3.402
--	--	689.02	3.396
--	--	690.01	3.391
--	--	691.01	3.385
--	--	692.01	3.381
--	--	693.01	3.377
--	--	694.01	3.371
--	--	695.01	3.365
--	--	696.01	3.361
--	--	697	3.354
--	--	698	3.35
--	--	699	3.344
--	--	700.02	3.34
--	--	701.02	3.334
--	--	702.01	3.33
--	--	703.01	3.323
--	--	704.01	3.317
--	--	705.01	3.313
--	--	706.01	3.309
--	--	707.01	3.303
--	--	708.01	3.299
--	--	709	3.293
--	--	710	3.288
--	--	711	3.284
--	--	712	3.28
--	--	713.02	3.274
--	--	714.01	3.27
--	--	715.01	3.264
--	--	716.01	3.26
--	--	717.01	3.255
--	--	718.01	3.251
--	--	719.01	3.245
--	--	720.01	3.241
--	--	721	3.235
--	--	722	3.231
--	--	723	3.227
--	--	724	3.222
--	--	725.02	3.216
--	--	726.01	3.212
--	--	727.01	3.206
--	--	728.01	3.202
--	--	729.01	3.198
--	--	730.01	3.194
--	--	731.01	3.187
--	--	732.01	3.185
--	--	733.01	3.179
--	--	734	3.173
--	--	735	3.169
--	--	736	3.165
--	--	737.02	3.161
--	--	738.02	3.156
--	--	739.01	3.15
--	--	740.01	3.148
--	--	741.01	3.142
--	--	742.01	3.138
--	--	743.01	3.134
--	--	744.01	3.13
--	--	745.01	3.126
--	--	746	3.119
--	--	747	3.115
--	--	748	3.111
--	--	749.02	3.107
--	--	750.02	3.103
--	--	751.01	3.099
--	--	752.01	3.095
--	--	753.01	3.09
--	--	754.01	3.086
--	--	755.01	3.082
--	--	756.01	3.076
--	--	757.01	3.072
--	--	758	3.068
--	--	759	3.062
--	--	760	3.057
--	--	761	3.053
--	--	762.02	3.051
--	--	763.01	3.047
--	--	764.01	3.041
--	--	765.01	3.037
--	--	766.01	3.033
--	--	767.01	3.029
--	--	768.01	3.024
--	--	769.01	3.02
--	--	770	3.014
--	--	771	3.012
--	--	772	3.008
--	--	773	3.006
--	--	774.02	3.002
--	--	775.01	2.996
--	--	776.01	2.992
--	--	777.01	2.987
--	--	778.01	2.983
--	--	779.01	2.977
--	--	780.01	2.973
--	--	781.01	2.971
--	--	782	2.967
--	--	783	2.963
--	--	784	2.959
--	--	785	2.956
--	--	786.02	2.95
--	--	787.01	2.948
--	--	788.01	2.942
--	--	789.01	2.94
--	--	790.01	2.936
--	--	791.01	2.932
--	--	792.01	2.928
--	--	793.01	2.923
--	--	794.01	2.921
--	--	795	2.915
--	--	796	2.911
--	--	797	2.907
--	--	798.02	2.905
--	--	799.02	2.901
--	--	800.01	2.897
--	--	801.01	2.893
--	--	802.01	2.888
--	--	803.01	2.886
--	--	804.01	2.88
--	--	805.01	2.878
--	--	806.01	2.872
--	--	807	2.87
--	--	808	2.866
--	--	809	2.862
--	--	810.02	2.86
--	--	811.02	2.853
--	--	812.01	2.851
--	--	813.01	2.847
--	--	814.01	2.843
--	--	815.01	2.837
--	--	816.01	2.835
--	--	817.01	2.831
--	--	818.01	2.827
--	--	819	2.822
--	--	820	2.818
--	--	821	2.814
--	--	822	2.812
--	--	823.02	2.808
--	--	824.01	2.806
--	--	825.01	2.802
--	--	826.01	2.798
--	--	827.01	2.794
--	--	828.01	2.789
--	--	829.01	2.785
--	--	830.01	2.783
--	--	831	2.779
--	--	832	2.775
--	--	833	2.771
--	--	834	2.769
--	--	835.02	2.765
--	--	836.01	2.761
--	--	837.01	2.759
--	--	838.01	2.754
--	--	839.01	2.75
--	--	840.01	2.746
--	--	841.01	2.742
--	--	842.01	2.74
--	--	843	2.736
--	--	844	2.732
--	--	845	2.728
--	--	846	2.726
--	--	847.02	2.721
--	--	848.01	2.719
--	--	849.01	2.715
--	--	850.01	2.711
--	--	851.01	2.709
--	--	852.01	2.705
--	--	853.01	2.701
--	--	854.01	2.697
--	--	855.01	2.695
--	--	856	2.69
--	--	857	2.688
--	--	858	2.684
--	--	859.02	2.68
--	--	860.02	2.676
--	--	861.01	2.674
--	--	862.01	2.672
--	--	863.01	2.668
--	--	864.01	2.664
--	--	865.01	2.66
--	--	866.01	2.658
--	--	867.01	2.653
--	--	868	2.651
--	--	869	2.647
--	--	870	2.643
--	--	871	2.641
--	--	872.02	2.637
--	--	873.01	2.635
--	--	874.01	2.631
--	--	875.01	2.627
--	--	876.01	2.625
--	--	877.01	2.62
--	--	878.01	2.616
--	--	879.01	2.614
--	--	880	2.61
--	--	881	2.608
--	--	882	2.604
--	--	883	2.602
--	--	884.02	2.598
--	--	885.01	2.594
--	--	886.01	2.592
--	--	887.01	2.587
--	--	888.01	2.583
--	--	889.01	2.581
--	--	890.01	2.577
--	--	891.01	2.575
--	--	892	2.573
--	--	893	2.569
--	--	894	2.567
--	--	895	2.563
--	--	896.02	2.559
--	--	897.01	2.556
--	--	898.01	2.554
--	--	899.01	2.55
--	--	900.01	2.548
--	--	901.01	2.544
--	--	902.01	2.54
--	--	903.01	2.536
--	--	904.01	2.534
--	--	905	2.532
--	--	906	2.528
--	--	907	2.526
--	--	908.02	2.521
--	--	909.02	2.519
--	--	910.01	2.515
--	--	911.01	2.513
--	--	912.01	2.509
--	--	913.01	2.507
--	--	914.01	2.503
--	--	915.01	2.501
--	--	916.01	2.499
--	--	917	2.495
--	--	918	2.493
--	--	919	2.491
--	--	920.02	2.486
--	--	921.02	2.484
--	--	922.01	2.482
--	--	923.01	2.482
--	--	924.01	2.478
--	--	925.01	2.476
--	--	926.01	2.472
--	--	927.01	2.468
--	--	928.01	2.466
--	--	929.01	2.462
--	--	930.01	2.46
--	--	931.01	2.458
--	--	932.01	2.453
--	--	933.01	2.451
--	--	934.01	2.449
--	--	935.01	2.445
--	--	936.01	2.443
--	--	937.01	2.439
--	--	938.01	2.437
--	--	939.01	2.433
--	--	940.01	2.431
--	--	941.01	2.427
--	--	942.01	2.425
--	--	943.01	2.42
--	--	944.01	2.418
--	--	945.01	2.416
--	--	946	2.412
--	--	947	2.41
--	--	948	2.408
--	--	949	2.404
--	--	950.02	2.402
--	--	951.01	2.4
--	--	952.01	2.398
--	--	953.01	2.394
--	--	954.01	2.392
--	--	955.01	2.387
--	--	956.01	2.385
--	--	957.01	2.383
--	--	958.01	2.379
--	--	959	2.375
--	--	960	2.373
--	--	961	2.371
--	--	962.02	2.367
--	--	963.02	2.365
--	--	964.01	2.363
--	--	965.01	2.359
--	--	966.01	2.357
--	--	967.01	2.354
--	--	968.01	2.35
--	--	969.01	2.348
--	--	970.01	2.346
--	--	971	2.342
--	--	972	2.34
--	--	973	2.338
--	--	974.02	2.334
--	--	975.02	2.332
--	--	976.01	2.33
--	--	977.01	2.326
--	--	978.01	2.324
--	--	979.01	2.321
--	--	980.01	2.317
--	--	981.01	2.315
--	--	982.01	2.313
--	--	983	2.311
--	--	984	2.307
--	--	985	2.305
--	--	986	2.303
--	--	987.02	2.299
--	--	988.01	2.297
--	--	989.01	2.293
--	--	990.01	2.291
--	--	991.01	2.288
--	--	992.01	2.286
--	--	993.01	2.284
--	--	994.01	2.28
--	--	995	2.278
--	--	996	2.274
--	--	997	2.272
--	--	998	2.27
--	--	999.02	2.266
--	--	1000.01	2.266
--	--	1001.01	2.262
--	--	1002.01	2.26
--	--	1003.01	2.258
--	--	1004.01	2.255
--	--	1005.01	2.253
--	--	1006.01	2.249
--	--	1007.01	2.247
--	--	1008	2.243
--	--	1009	2.241
--	--	1010	2.239
--	--	1011.02	2.235
--	--	1012.02	2.233
--	--	1013.01	2.231
--	--	1014.01	2.229
--	--	1015.01	2.227
--	--	1016.01	2.222
--	--	1017.01	2.222
--	--	1018.01	2.22
--	--	1019.01	2.216
--	--	1020	2.214
--	--	1021	2.212
--	--	1022	2.21
--	--	1023.02	2.206
--	--	1024.02	2.204
--	--	1025.01	2.202
--	--	1026.01	2.2
--	--	1027.01	2.196
--	--	1028.01	2.194
--	--	1029.01	2.192
--	--	1030.01	2.19
--	--	1031.01	2.185
--	--	1032	2.183
--	--	1033	2.179
--	--	1034	2.175
--	--	1035	2.175
--	--	1036.02	2.173
--	--	1037.01	2.169
--	--	1038.01	2.169
--	--	1039.01	2.167
--	--	1040.01	2.163
--	--	1041.01	2.161
--	--	1042.01	2.159
--	--	1043.01	2.157
--	--	1044	2.152
--	--	1045	2.15
--	--	1046	2.148
--	--	1047	2.144
--	--	1048.02	2.142
--	--	1049.01	2.14
--	--	1050.01	2.138
--	--	1051.01	2.136
--	--	1052.01	2.134
--	--	1053.01	2.132
--	--	1054.01	2.128
--	--	1055.01	2.126
--	--	1056	2.126
--	--	1057	2.121
--	--	1058	2.119
--	--	1059	2.117
--	--	1060.02	2.115
--	--	1061.01	2.113
--	--	1062.01	2.109
--	--	1063.01	2.107
--	--	1064.01	2.105
--	--	1065.01	2.105
--	--	1066.01	2.101
--	--	1067.01	2.099
--	--	1068.01	2.095
--	--	1069	2.095
--	--	1070	2.091
--	--	1071	2.091
--	--	1072.02	2.086
--	--	1073.02	2.084
--	--	1074.01	2.082
--	--	1075.01	2.08
--	--	1076.01	2.078
--	--	1077.01	2.074
--	--	1078.01	2.074
--	--	1079.01	2.07
--	--	1080.01	2.068
--	--	1081	2.066
--	--	1082	2.062
--	--	1083	2.062
--	--	1084.02	2.058
--	--	1085.02	2.056
--	--	1086.01	2.053
--	--	1087.01	2.051
--	--	1088.01	2.049
--	--	1089.01	2.047
--	--	1090.01	2.045
--	--	1091.01	2.043
--	--	1092.01	2.041
--	--	1093.01	2.039
--	--	1094.01	2.035
--	--	1095	2.035
--	--	1096	2.031
--	--	1097	2.031
--	--	1098	2.027
--	--	1099.02	2.025
--	--	1100.01	2.023
--	--	1101.01	2.018
--	--	1102.01	2.018
--	--	1103.01	2.014
--	--	1104.01	2.012
--	--	1105.01	2.01
--	--	1106.01	2.008
--	--	1107	2.008
--	--	1108	2.004
--	--	1109	2.002
--	--	1110	2
--	--	1111.02	1.998
--	--	1112.01	1.996
--	--	1113.01	1.994
--	--	1114.01	1.992
--	--	1115.01	1.992
--	--	1116.01	1.987
--	--	1117.01	1.987
--	--	1118.01	1.983
--	--	1119.01	1.981
--	--	1120	1.979
--	--	1121	1.975
--	--	1122	1.975
--	--	1123.02	1.973
--	--	1124.02	1.971
--	--	1125.01	1.969
--	--	1126.01	1.967
--	--	1127.01	1.965
--	--	1128.01	1.963
--	--	1129.01	1.961
--	--	1130.01	1.957
--	--	1131.01	1.954
--	--	1132	1.954
--	--	1133	1.95
--	--	1134	1.948
--	--	1135.02	1.948
--	--	1136.02	1.944
--	--	1137.01	1.942
--	--	1138.01	1.94
--	--	1139.01	1.938
--	--	1140.01	1.936
--	--	1141.01	1.936
--	--	1142.01	1.932
--	--	1143.01	1.93
--	--	1144	1.928
--	--	1145	1.926
--	--	1146	1.924
--	--	1147	1.921
--	--	1148.02	1.919
--	--	1149.01	1.917
--	--	1150.01	1.915
--	--	1151.01	1.915
--	--	1152.01	1.913
--	--	1153.01	1.911
--	--	1154.01	1.909
--	--	1155.01	1.905
--	--	1156	1.903
--	--	1157	1.903
--	--	1158	1.899
--	--	1159	1.897
--	--	1160.02	1.895
--	--	1161.01	1.893
--	--	1162.01	1.891
--	--	1163.01	1.889
--	--	1164.01	1.886
--	--	1165.01	1.884
--	--	1166.01	1.882
--	--	1167.01	1.88
--	--	1168	1.878
--	--	1169	1.876
--	--	1170	1.874
--	--	1171	1.872
--	--	1172.02	1.87
--	--	1173.01	1.868
--	--	1174.01	1.866
--	--	1175.01	1.864
--	--	1176.01	1.862
--	--	1177.01	1.86
--	--	1178.01	1.856
--	--	1179.01	1.856
--	--	1180.01	1.853
--	--	1181	1.851
--	--	1182	1.849
--	--	1183	1.847
--	--	1184.02	1.847
--	--	1185.02	1.843
--	--	1186.01	1.841
--	--	1187.01	1.839
--	--	1188.01	1.837
--	--	1189.01	1.835
--	--	1190.01	1.833
--	--	1191.01	1.833
--	--	1192.01	1.829
--	--	1193	1.827
--	--	1194	1.825
--	--	1195	1.825
--	--	1196.02	1.823
--	--	1197.02	1.82
--	--	1198.01	1.818
--	--	1199.01	1.816
--	--	1200.01	1.814
--	--	1201.01	1.812
--	--	1202.01	1.81
--	--	1203.01	1.808
--	--	1204.01	1.806
--	--	1205	1.806
--	--	1206	1.802
--	--	1207	1.8
--	--	1208	1.798
--	--	1209.02	1.796
--	--	1210.01	1.794
--	--	1211.01	1.792
--	--	1212.01	1.79
--	--	1213.01	1.79
--	--	1214.01	1.787
--	--	1215.01	1.785
--	--	1216.01	1.783
--	--	1217	1.781
--	--	1218	1.779
--	--	1219	1.777
--	--	1220	1.775
--	--	1221.02	1.773
--	--	1222.01	1.769
--	--	1223.01	1.769
--	--	1224.01	1.767
--	--	1225.01	1.765
--	--	1226.01	1.763
--	--	1227.01	1.761
--	--	1228.01	1.761
--	--	1229.01	1.759
--	--	1230.01	1.757
--	--	1231	1.754
--	--	1232	1.752
--	--	1233	1.752
--	--	1234	1.748
--	--	1235.02	1.746
--	--	1236.01	1.744
--	--	1237.01	1.742
--	--	1238.01	1.742
--	--	1239.01	1.74
--	--	1240.01	1.736
--	--	1241.01	1.734
--	--	1242.01	1.734
--	--	1243.01	1.732
--	--	1244	1.73
--	--	1245	1.726
--	--	1246	1.726
--	--	1247.02	1.724
--	--	1248.02	1.722
--	--	1249.01	1.719
--	--	1250.01	1.717
--	--	1251.01	1.715
--	--	1252.01	1.715
--	--	1253.01	1.715
--	--	1254.01	1.713
--	--	1255.01	1.711
--	--	1256	1.709
--	--	1257	1.709
--	--	1258	1.705
--	--	1259	1.705
--	--	1260.02	1.703
--	--	1261.01	1.701
--	--	1262.01	1.699
--	--	1263.01	1.697
--	--	1264.01	1.695
--	--	1265.01	1.693
--	--	1266.01	1.693
--	--	1267.01	1.691
--	--	1268	1.689
--	--	1269	1.689
--	--	1270	1.686
--	--	1271	1.684
--	--	1272.02	1.68
--	--	1273.01	1.68
--	--	1274.01	1.678
--	--	1275.01	1.678
--	--	1276.01	1.674
--	--	1277.01	1.672
--	--	1278.01	1.672
--	--	1279.01	1.67
--	--	1280.01	1.668
--	--	1281	1.666
--	--	1282	1.664
--	--	1283	1.662
--	--	1284.02	1.66
--	--	1285.02	1.658
--	--	1286.01	1.656
--	--	1287.01	1.656
--	--	1288.01	1.653
--	--	1289.01	1.651
--	--	1290.01	1.651
--	--	1291.01	1.649
--	--	1292.01	1.647
--	--	1293	1.645
--	--	1294	1.645
--	--	1295	1.641
--	--	1296.02	1.641
--	--	1297.02	1.639
--	--	1298.01	1.637
--	--	1299.01	1.635
--	--	1300.01	1.633
--	--	1301.01	1.631
--	--	1302.01	1.631
--	--	1303.01	1.627
--	--	1304.01	1.627
--	--	1305	1.627
--	--	1306	1.625
--	--	1307	1.623
--	--	1308	1.618
--	--	1309.02	1.618
--	--	1310.01	1.616
--	--	1311.01	1.614
--	--	1312.01	1.614
--	--	1313.01	1.61
--	--	1314.01	1.61
--	--	1315.01	1.608
--	--	1316.01	1.608
--	--	1317	1.606
--	--	1318	1.604
--	--	1319	1.6
--	--	1320	1.6
--	--	1321.02	1.598
--	--	1322.01	1.596
--	--	1323.01	1.594
--	--	1324.01	1.594
--	--	1325.01	1.592
--	--	1326.01	1.59
--	--	1327.01	1.587
--	--	1328.01	1.585
--	--	1329	1.585
--	--	1330	1.581
--	--	1331	1.581
--	--	1332	1.579
--	--	1333.02	1.577
--	--	1334.01	1.575
--	--	1335.01	1.575
--	--	1336.01	1.573
--	--	1337.01	1.571
--	--	1338.01	1.569
--	--	1339.01	1.569
--	--	1340.01	1.567
--	--	1341.01	1.565
--	--	1342	1.563
--	--	1343	1.563
--	--	1344	1.561
--	--	1345.02	1.559
--	--	1346.02	1.557
--	--	1347.01	1.557
--	--	1348.01	1.552
--	--	1349.01	1.552
--	--	1350.01	1.55
--	--	1351.01	1.55
--	--	1352.01	1.546
--	--	1353.01	1.544
--	--	1354	1.546
--	--	1355	1.542
--	--	1356	1.542
--	--	1357.02	1.54
--	--	1358.02	1.538
--	--	1359.01	1.536
--	--	1360.01	1.534
--	--	1361.01	1.532
--	--	1362.01	1.53
--	--	1363.01	1.526
--	--	1364.01	1.526
--	--	1365.01	1.524
--	--	1366.01	1.524
--	--	1367.01	1.519
--	--	1368	1.517
--	--	1369	1.515
--	--	1370	1.513
--	--	1371.02	1.511
--	--	1372.02	1.511
--	--	1373.01	1.509
--	--	1374.01	1.509
--	--	1375.01	1.507
--	--	1376.01	1.505
--	--	1377.01	1.503
--	--	1378.01	1.501
--	--	1379.01	1.501
--	--	1380	1.499
--	--	1381	1.499
--	--	1382	1.497
--	--	1383	1.495
--	--	1384.02	1.495
--	--	1385.01	1.493
--	--	1386.01	1.491
--	--	1387.01	1.489
--	--	1388.01	1.489
--	--	1389.01	1.486
--	--	1390.01	1.484
--	--	1391.01	1.482
--	--	1392.01	1.482
--	--	1393	1.48
--	--	1394	1.478
--	--	1395	1.476
--	--	1396.02	1.474
--	--	1397.02	1.474
--	--	1398.01	1.472
--	--	1399.01	1.47
--	--	1400.01	1.468
--	--	1401.01	1.466
--	--	1402.01	1.466
--	--	1403.01	1.464
--	--	1404.01	1.464
--	--	1405	1.462
--	--	1406	1.46
--	--	1407	1.458
--	--	1408.02	1.456
--	--	1409.02	1.453
--	--	1410.01	1.453
--	--	1411.01	1.451
--	--	1412.01	1.449
--	--	1413.01	1.449
--	--	1414.01	1.447
--	--	1415.01	1.445
--	--	1416.01	1.445
--	--	1417	1.443
--	--	1418	1.441
--	--	1419	1.439
--	--	1420	1.437
--	--	1421.02	1.437
--	--	1422.01	1.435
--	--	1423.01	1.435
--	--	1424.01	1.433
--	--	1425.01	1.433
--	--	1426.01	1.431
--	--	1427.01	1.429
--	--	1428.01	1.427
--	--	1429	1.425
--	--	1430	1.425
--	--	1431	1.423
--	--	1432	1.421
--	--	1433.02	1.421
--	--	1434.01	1.418
--	--	1435.01	1.418
--	--	1436.01	1.416
--	--	1437.01	1.414
--	--	1438.01	1.412
--	--	1439.01	1.412
--	--	1440.01	1.41
--	--	1441	1.408
--	--	1442	1.408
--	--	1443	1.406
--	--	1444	1.404
--	--	1445.02	1.402
--	--	1446.01	1.402
--	--	1447.01	1.402
--	--	1448.01	1.398
--	--	1449.01	1.398
--	--	1450.01	1.396
--	--	1451.01	1.394
--	--	1452.01	1.392
--	--	1453.01	1.392
--	--	1454	1.39
--	--	1455	1.388
--	--	1456	1.388
--	--	1457.02	1.383
--	--	1458.02	1.383
--	--	1459.01	1.381
--	--	1460.01	1.381
--	--	1461.01	1.379
--	--	1462.01	1.377
--	--	1463.01	1.377
--	--	1464.01	1.375
--	--	1465.01	1.371
--	--	1466	1.371
--	--	1467	1.371
--	--	1468	1.369
--	--	1469.02	1.367
--	--	1470.02	1.365
--	--	1471.01	1.365
--	--	1472.01	1.363
--	--	1473.01	1.363
--	--	1474.01	1.361
--	--	1475.01	1.359
--	--	1476.01	1.359
--	--	1477.01	1.357
--	--	1478	1.357
--	--	1479	1.355
--	--	1480	1.352
--	--	1481	1.352
--	--	1482.02	1.35
--	--	1483.01	1.348
--	--	1484.01	1.346
--	--	1485.01	1.344
--	--	1486.01	1.344
--	--	1487.01	1.342
--	--	1488.01	1.342
--	--	1489.01	1.34
--	--	1490	1.338
--	--	1491	1.336
--	--	1492	1.334
--	--	1493	1.334
--	--	1494.02	1.332
--	--	1495.01	1.332
--	--	1496.01	1.332
--	--	1497.01	1.33
--	--	1498.01	1.328
--	--	1499.01	1.328
--	--	1500.01	1.326
--	--	1501.01	1.324
--	--	1502.01	1.322
--	--	1503.01	1.322
--	--	1504	1.319
--	--	1505	1.317
--	--	1506	1.317
--	--	1507	1.315
--	--	1508.02	1.315
--	--	1509.01	1.313
--	--	1510.01	1.311
--	--	1511.01	1.309
--	--	1512.01	1.309
--	--	1513.01	1.305
--	--	1514.01	1.305
--	--	1515.01	1.303
--	--	1516.01	1.303
--	--	1517	1.301
--	--	1518	1.299
--	--	1519	1.299
--	--	1520.02	1.297
--	--	1521.02	1.295
--	--	1522.01	1.295
--	--	1523.01	1.293
--	--	1524.01	1.291
--	--	1525.01	1.291
--	--	1526.01	1.289
--	--	1527.01	1.289
--	--	1528.01	1.286
--	--	1529	1.284
--	--	1530	1.282
--	--	1531	1.282
--	--	1532	1.28
--	--	1533.02	1.28
--	--	1534.01	1.278
--	--	1535.01	1.278
--	--	1536.01	1.276
--	--	1537.01	1.274
--	--	1538.01	1.274
--	--	1539.01	1.272
--	--	1540.01	1.27
--	--	1541	1.268
--	--	1542	1.268
--	--	1543	1.266
--	--	1544	1.264
--	--	1545.02	1.264
--	--	1546.01	1.264
--	--	1547.01	1.262
--	--	1548.01	1.262
--	--	1549.01	1.26
--	--	1550.01	1.258
--	--	1551.01	1.256
--	--	1552.01	1.254
--	--	1553.01	1.254
--	--	1554	1.251
--	--	1555	1.249
--	--	1556	1.247
--	--	1557.02	1.249
--	--	1558.02	1.245
--	--	1559.01	1.245
--	--	1560.01	1.245
--	--	1561.01	1.243
--	--	1562.01	1.241
--	--	1563.01	1.239
--	--	1564.01	1.239
--	--	1565.01	1.237
--	--	1566	1.235
--	--	1567	1.235
--	--	1568	1.233
--	--	1569.02	1.231
--	--	1570.02	1.231
--	--	1571.01	1.231
--	--	1572.01	1.229
--	--	1573.01	1.227
--	--	1574.01	1.227
--	--	1575.01	1.225
--	--	1576.01	1.223
--	--	1577.01	1.223
--	--	1578	1.221
--	--	1579	1.221
--	--	1580	1.218
--	--	1581	1.216
--	--	1582.02	1.216
--	--	1583.01	1.214
--	--	1584.01	1.214
--	--	1585.01	1.214
--	--	1586.01	1.212
--	--	1587.01	1.21
--	--	1588.01	1.208
--	--	1589.01	1.206
--	--	1590	1.204
--	--	1591	1.204
--	--	1592	1.202
--	--	1593	1.2
--	--	1594.02	1.2
--	--	1595.01	1.198
--	--	1596.01	1.196
--	--	1597.01	1.194
--	--	1598.01	1.194
--	--	1599.01	1.19
--	--	1600.01	1.194
--	--	1601.01	1.194
--	--	1602	1.188
--	--	1603	1.188
--	--	1604	1.185
--	--	1605	1.185
--	--	1606.02	1.185
--	--	1607.01	1.183
--	--	1608.01	1.181
--	--	1609.01	1.181
--	--	1610.01	1.179
--	--	1611.01	1.177
--	--	1612.01	1.177
--	--	1613.01	1.175
--	--	1614.01	1.173
--	--	1615	1.171
--	--	1616	1.171
--	--	1617	1.169
--	--	1618.02	1.169
--	--	1619.02	1.169
--	--	1620.01	1.167
--	--	1621.01	1.165
--	--	1622.01	1.163
--	--	1623.01	1.163
--	--	1624.01	1.161
--	--	1625.01	1.161
--	--	1626.01	1.159
--	--	1627	1.157
--	--	1628	1.157
--	--	1629	1.157
--	--	1630.02	1.155
--	--	1631.02	1.152
--	--	1632.01	1.152
--	--	1633.01	1.15
--	--	1634.01	1.148
--	--	1635.01	1.148
--	--	1636.01	1.146
--	--	1637.01	1.146
--	--	1638.01	1.142
--	--	1639	1.142
--	--	1640	1.14
--	--	1641	1.14
--	--	1642	1.138
--	--	1643.02	1.138
--	--	1644.01	1.136
--	--	1645.01	1.136
--	--	1646.01	1.134
--	--	1647.01	1.132
--	--	1648.01	1.13
--	--	1649.01	1.13
--	--	1650.01	1.13
--	--	1651	1.128
--	--	1652	1.126
--	--	1653	1.126
--	--	1654	1.124
--	--	1655.02	1.124
--	--	1656.01	1.122
--	--	1657.01	1.122
--	--	1658.01	1.119
--	--	1659.01	1.117
--	--	1660.01	1.117
--	--	1661.01	1.115
--	--	1662.01	1.115
--	--	1663.01	1.113
--	--	1664	1.113
--	--	1665	1.109
--	--	1666	1.107
--	--	1667.02	1.107
--	--	1668.02	1.107
--	--	1669.01	1.105
--	--	1670.01	1.103
--	--	1671.01	1.103
--	--	1672.01	1.103
--	--	1673.01	1.101
--	--	1674.01	1.101
--	--	1675.01	1.099
--	--	1676	1.099
--	--	1677	1.099
--	--	1678	1.097
--	--	1679.02	1.095
--	--	1680.02	1.093
--	--	1681.01	1.093
--	--	1682.01	1.093
--	--	1683.01	1.091
--	--	1684.01	1.089
--	--	1685.01	1.089
--	--	1686.01	1.087
--	--	1687.01	1.087
--	--	1688	1.084
--	--	1689	1.082
--	--	1690	1.082
--	--	1691	1.08
--	--	1692.02	1.078
--	--	1693.01	1.078
--	--	1694.01	1.076
--	--	1695.01	1.076
--	--	1696.01	1.074
--	--	1697.01	1.072
--	--	1698.01	1.072
--	--	1699.01	1.07
--	--	1700	1.07
--	--	1701	1.068
--	--	1702	1.068
--	--	1703	1.066
--	--	1704.02	1.066
--	--	1705.01	1.064
--	--	1706.01	1.064
--	--	1707.01	1.062
--	--	1708.01	1.06
--	--	1709.01	1.058
--	--	1710.01	1.054
--	--	1711.01	1.051
--	--	1712	1.049
--	--	1713	1.049
--	--	1714	1.047
--	--	1715	1.045
--	--	1716.02	1.045
--	--	1717.01	1.043
--	--	1718.01	1.041
--	--	1719.01	1.039
--	--	1720.01	1.039
--	--	1721.01	1.037
--	--	1722.01	1.037
--	--	1723.01	1.035
--	--	1724.01	1.033
--	--	1725	1.033
--	--	1726	1.031
--	--	1727	1.031
--	--	1728.02	1.029
--	--	1729.02	1.027
--	--	1730.01	1.027
--	--	1731.01	1.025
--	--	1732.01	1.025
--	--	1733.01	1.025
--	--	1734.01	1.023
--	--	1735.01	1.021
--	--	1736.01	1.018
--	--	1737	1.018
--	--	1738	1.018
--	--	1739	1.016
--	--	1740.02	1.016
--	--	1741.02	1.014
--	--	1742.01	1.014
--	--	1743.01	1.012
--	--	1744.01	1.01
--	--	1745.01	1.012
--	--	1746.01	1.01
--	--	1747.01	1.008
--	--	1748.01	1.006
--	--	1749	1.006
--	--	1750	1.012
--	--	1751	1.01
--	--	1752	1.008
--	--	1753.02	1.008
--	--	1754.01	1.006
--	--	1755.01	1.006
--	--	1756.01	1.004
--	--	1757.01	1.002
--	--	1758.01	1.002
--	--	1759.01	1.002
--	--	1760.01	1
--	--	1761	0.998
--	--	1762	0.998
--	--	1763	0.998
--	--	1764	0.996
--	--	1765.02	0.996
--	--	1766.01	0.992
--	--	1767.01	0.992
--	--	1768.01	0.992
--	--	1769.01	0.99
--	--	1770.01	0.988
--	--	1771.01	0.988
--	--	1772.01	0.985
--	--	1773	0.985
--	--	1774	0.983
--	--	1775	0.981
--	--	1776	0.981
--	--	1777.02	0.979
--	--	1778.01	0.979
--	--	1779.01	0.979
--	--	1780.01	0.977
--	--	1781.01	0.975
--	--	1782.01	0.973
--	--	1783.01	0.973
--	--	1784.01	0.973
--	--	1785.01	0.971
--	--	1786	0.971
--	--	1787	0.971
--	--	1788	0.969
--	--	1789.02	0.969
--	--	1790.02	0.969
--	--	1791.01	0.965
--	--	1792.01	0.965
--	--	1793.01	0.963
--	--	1794.01	0.961
--	--	1795.01	0.961
--	--	1796.01	0.959
--	--	1797.01	0.959
--	--	1798	0.959
--	--	1799	0.957
--	--	1800	0.957
--	--	1801	0.957
--	--	1802.02	0.957
--	--	1803.01	0.957
--	--	1804.01	0.957
--	--	1805.01	0.955
--	--	1806.01	0.955
--	--	1807.01	0.955
--	--	1808.01	0.952
--	--	1809.01	0.952
--	--	1810	0.95
--	--	--	--
--	--	--	--
--	--	--	--
--	--	--	--
--	--	--	--
--	--	--	--
--	--	--	--
--	--	--	--
--	--	--	--
--	--	--	--
--	--	--	--
--	--	--	--
--	--	--	--
--	--	--	--
--	--	--	--
--	--	--	--
--	--	--	--
--	--	--	--
--	--	--	--
--	--	--	--
--	--	--	--
--	--
--	--
--	--
--	--
--	--
--	--
--	--
--	--
--	--
--	--
--	--
--	--
--	--
--	--
--	--
--	--
--	--
--	--
--	--
--	--
--	--
--	--
--	--
--	--
--	--
--	--
--	--
--	--
--	--
--	--
--	--
--	--
--	--
--	--
--	--
--	--
--	--
--	--
--	--
--	--
--	--
--	--
--	--
--	--
--	--
--	--
--	--
--	--
--	--
--	--
--	--
--	--
--	--
--	--
--	--
--	--
--	--
--	--
--	--
--	--
--	--
--	--
--	--
--	--
--	--
--	--
--	--
--	--
--	--
--	--
--	--
--	--
--	--
--	--
--	--
--	--
--	--
--	--
--	--
--	--
--	--
--	--
--	--
--	--
--	--
--	--
--	--
--	--
--	--
--	--
--	--
--	--
--	--
--	--
--	--
--	--
--	--
--	--
--	--
--	--
--	--
--	--
--	--
--	--
--	--
--	--
--	--
--	--
--	--
--	--
--	--
--	--
--	--
--	--
--	--
--	--
--	--
--	--
--	--
--	--
--	--
--	--
--	--
--	--
--	--
--	--
--	--
--	--
--	--
--	--
--	--
--	--
--	--
--	--
--	--
--	--
--	--
--	--
--	--
--	--
--	--
--	--
--	--
--	--
--	--
--	--
--	--
--	--
--	--
--	--
--	--
--	--
--	--
--	--
--	--
--	--
--	--
--	--
--	--
--	--
--	--
--	--
--	--
--	--
--	--
--	--
--	--
--	--
--	--
--	--
--	--
--	--
--	--
--	--
--	--
--	--
--	--
--	--
--	--
--	--
--	--
--	--
--	--
--	--
--	--
--	--
--	--
--	--
--	--
--	--
--	--
--	--
--	--
--	--
--	--
--	--
--	--
--	--
--	--
--	--
--	--
--	--
--	--
--	--
--	--
--	--
--	--
--	--
--	--
--	--
--	--
--	--
--	--
--	--
--	--
--	--
--	--
--	--
--	--
--	--
--	--
--	--
--	--
--	--
--	--
--	--
--	--
--	--
--	--
--	--
--	--
--	--
--	--
--	--
--	--
--	--
--	--
--	--
--	--
--	--
--	--
--	--
--	--
--	--
--	--
--	--
--	--
--	--
--	--
--	--
--	--
--	--
--	--
--	--
--	--
--	--
--	--
--	--
--	--
--	--
--	--
--	--
--	--
--	--
--	--
--	--
--	--
--	--
--	--
--	--
--	--
--	--
--	--
--	--
--	--
--	--
--	--
--	--
--	--
--	--
--	--
--	--
--	--
--	--
--	--
--	--
--	--
--	--
--	--
--	--
--	--
--	--
--	--
--	--

## Sheet: Supplementray Fig 1
	Degree of air drying completion %	Evaporaiton speed (g*mm-2*s-1)
10% ethanol	0.80348	1.30434e-05
	2.54436	1.41304e-05
	3.8835	1.08695e-05
	5.92568	1.10507e-05
	7.70003	9.6014e-06
	10.2779	1.04619e-05
	12.9896	8.8043e-06
	26.5149	8.13201e-06
	43.8567	6.39819e-06
	73.7529	5.39249e-06
	99.0291	3.66361e-06
buffer	0.59801	1.04825e-05
	1.46179	7.57072e-06
	2.42525	8.44427e-06
	3.28904	5.04715e-06
	4.51827	7.18248e-06
	6.37874	8.15309e-06
	8.30565	6.75541e-06
	27.8073	6.83695e-06
	43.0565	6.21639e-06
	54.1528	6.16122e-06
	95.4153	3.40084e-06
5% Glucose	0.5148	6.40414e-06
	1.57658	6.60427e-06
	2.41313	5.20336e-06
	3.4749	4.40284e-06
	4.79408	5.4702e-06
	6.49936	5.30343e-06
	8.62291	5.28341e-06
	18.4041	4.34566e-06
	21.8147	4.71416e-06
	84.9421	3.94962e-06

## Sheet: Supplementray Fig 3
length/nm	width/nm
163.81	18.86
164.2	10.55
95.76	15.7
215.13	21.12
290.5	31.62
224.83	18.73
151.03	26.3
188.79	19.62
138.13	12.41
169.68	18.72
185.91	19.44
268.7	26.49
193.15	21.76
207.39	16.12
160.81	13.73
223.03	8.54
162.96	12.3
115.27	13.41
175.6	12
204.7	9.62
230.22	16.07
276.59	10.16
198.32	16.72
203.86	18.54
161.46	20.83
231.92	10.76
237.87	17.95
199.44	13.74
355.02	12.29
237.49	16.24
198.32	10.42
208.71	20.87
236.49	9.44
191.23	16.51
283.97	16.06
258.95	10.76
294.65	24.04
235.53	19.7
307.16	20.36
242.2	11.93
200.32	8.54
218.36	13.41
209.02	14.68
260.72	14.36
186.07	16.71
184.24	15.4
252.89	11.32
257.79	18.28
300.71	19.57
303.68	15
251.47	22.98
190.58	16.76
242.69	25.85
253.86	11.93
292.9	10.85
226.03	6.72
190.38	18.86
157.43	24.01
251.72	15.35
164	15.86
253.04	29.84
237.75	29.45
209.21	9.31
129.42	17.31
175.24	5.43
212.44	21.44
255.53	14.17
190.64	12.42
256.56	25.94
184.84	14.55
152.08	17.71
174.72	11.32
186.75	9.31
353.95	19.56
228.17	10.61
222.18	6.58
145.05	9.59
190.99	15.01
174.29	13.75
331.52	15.91
267.01	8.32
201.87	13.16
188	8.32
224.42	14.53
298.08	15.9
312.43	11.25
161.56	11.33
204.32	14.71
217.34	5.41
229.66	9.85
255.01	5.41
276.98	7.88
264.17	6.05
299.6	9.07
290.78	12.16
230.38	16.44
266.73	16.5
215.76	18.84
236.83	16.28
313.65	17.62
216.12	16.27
301.84	15.76
360.33	15.11
379.24	16.22
394.95	8.55
261.56	13.51
294.42	11.55
216.83	13.52
207.26	11.63
218.89	20.09
273.07	15.77
230.83	24.36
299.49	14.37
212.14	16.51
205.01	9.75
314.94	10.82
243.99	9.07
302.53	18.13
261.54	12.47
212.82	17.09
362.86	15.11
230.74	8.55
259.95	13.92
219.13	15.42
206.05	12.47
192.13	13.78
187.48	8.55
246.89	13.59
171.01	11.63
272.97	19.12
283.98	18.92
162.54	23.1
192.29	22.29
279.88	12.76
283.76	15.11
210.75	13.78
251.41	12.75
156.27	14.11
220.89	9.75
272.14	12.24
261.05	18.38
289.48	23.6
206.68	17.57
211.05	23.6
304.84	21.79
258.17	23.03
156.15	19.35
238.88	7.88
231.43	18.82
179.05	23.6
172.13	9.47
217.22	14.07
295.44	13.02
233.05	9.75
230.37	15.24
116.16	16.85
102.89	18.16
235.23	4.14
200.23	31.29
174.41	20.87
193.52	23.59
188.68	27.21
187.65	9.95
201.21	11.87
164	9.95
203.71	21.01
192.01	20.52
148.67	13.59
261.41	15.74
211.76	19.61
155.12	9.66
200.93	21.56
195.4	11.37
209.2	20.71
225.83	17.45
304.92	11.03
197.88	17.08
180.35	14.4
119.84	6.17
209.9	14.2
143.08	16.79
179.12	8.72
210.61	13.66
222.03	16.62
125.39	9.76
166.94	21.41
109.42	8.28
145.52	9.76
168.87	17.95
161.83	11.87
101.45	13.59
158.55	12.41
269.64	11.37
177.91	13.87
123.17	16.62
172.73	11.87
181.43	6.9
286.13	13.8
252.93	8.83
155.96	8.73
158.91	8.84
174.65	14.86
112.88	11.13
140.82	11.87
141.43	10.05
200.05	13.79
207.25	14.67
129.18	9.75
252.78	10.04
156.96	14.4
179.98	8.05
177.65	9.95
148.13	6.67
191.82	9.94
149.44	6.76
214.89	8.02
145.2	10.25
145.44	11.33
187.99	11.01
196.93	18.5
123.45	10.94
139.18	8.9
174.31	13.38
249.3	12.58
149.96	14.49
223.42	17.92
187.56	6.67
176.87	8.96
186.85	12.67
111.11	7.78
129	9.56
157.11	7.12
237.23	11.12
165.46	11.12
139.42	13.93
208.18	12.42
178.6	14.84
135.88	11.12
135.18	10.94
250.96	11.12
154.69	10.48
129.11	15.6
169.24	10.95
179.89	15.71
233.11	8.96
196.07	8.89
207.56	11.12
148.13	5.56
324.57	6.48
194.7	9.56
205.76	8.96
158.74	14.45
289.47	16.67
168.045	11.82
190.5	11.45
269.625	8.96
312.135	10.48
142.425	12.97
203.325	9.16
137.52	15.91
215.16	16.18
167.805	13.75
133.725	10.01
232.605	12.43
300.315	11.01
286.425	14.45
230.505	12.28
231.555	9.5
187.605	14.61
202.635	13.57
232.005	15.92
225.255	11.12
203.61	15.6
202.875	24.25
156.96	18.38
180.06	11.31
166.875	14.3
212.295	13.57
199.8	19.62
187.365	23.35
236.175	18.03
146.415	20.23
128.34	20.55
165.945	15.15
179.475	21.32
179.73	13.71
216.885	15.33
179.295	11.05
196.62	8.34
148.605	16.73
148.995	14.57
227.88	15.51
140.94	8.78
186.435	9.7
221.175	13.78
173.37	16.73
133.905	16.73
256.575	21.94
128.715	14.76
250.305	26.6

## Sheet: Supplementray Fig 4
a					b
Volume	conductivity				1		2		3
0	0.4093				zeta potential	intensity	zeta potential	intensity	zeta potential	intensity
0.01	0.4077				-147	0	-150	0	-147	0
0.02	0.4081				-144	0	-146	0	-144	0
0.03	0.4064				-140	0	-143	0	-140	0
0.04	0.4047				-137	0	-140	0	-137	0
0.05	0.4054				-134	0	-137	0	-134	0
0.06	0.4024				-131	0	-133	0	-131	0
0.07	0.4031				-127	0	-130	0	-127	0
0.08	0.4006				-124	0	-127	0	-124	0
0.09	0.3998				-121	0	-124	0	-121	0
0.1	0.4002				-118	0	-120	0	-118	0
0.11	0.3972				-114	0	-117	0	-114	0
0.12	0.3969				-111	0	-114	0	-111	0
0.13	0.397				-108	0	-111	0	-108	0
0.14	0.3954				-105	0	-107	0	-105	0
0.15	0.394				-101	0	-104	0	-101	0
0.16	0.3924				-98	0	-101	0	-98.1	0
0.17	0.3911				-94.7	0	-97.7	0	-94.8	0
0.18	0.391				-91.5	0	-94.4	0	-91.6	0
0.19	0.391				-88.2	0	-91.2	0	-88.3	0
0.2	0.3882				-85	0	-87.9	0	-85.1	0
0.21	0.389				-81.7	0	-84.7	0	-81.8	0
0.22	0.3862				-78.4	0	-81.4	0	-78.6	0
0.23	0.3866				-75.2	13.872	-78.2	0	-75.3	0
0.24	0.3859				-71.9	946.464	-74.9	0	-72	0
0.25	0.3839				-68.7	1010.58	-71.7	0	-68.8	188.598
0.26	0.3824				-65.4	2582.4	-68.4	0	-65.5	2785.77
0.27	0.3814				-62.1	6627.45	-65.2	2322.5	-62.3	4538.6
0.28	0.381				-58.9	14089.9	-61.9	6549.8	-59	9112.47
0.29	0.3815				-55.6	24237.8	-58.7	9927.28	-55.8	23650.5
0.3	0.3796				-52.4	40920.8	-55.4	11756.8	-52.5	52286.8
0.31	0.3779				-49.1	58333.6	-52.2	32185.8	-49.3	67366.5
0.32	0.3786				-45.8	54788.7	-48.9	69901.3	-46	53693.9
0.33	0.3758				-42.6	38135.1	-45.7	78569.9	-42.8	37165.1
0.34	0.3768				-39.3	26133.1	-42.4	51489	-39.5	20449
0.35	0.374				-36	16821.5	-39.2	26579.6	-36.2	7808.54
0.36	0.3749				-32.8	8759.62	-35.9	17108.9	-33	5444.77
0.37	0.3723				-29.5	6263.65	-32.7	10417.6	-29.7	3522.55
0.38	0.3724				-26.3	7133.77	-29.4	4591.9	-26.5	1379.39
0.39	0.3721				-23	6308.78	-26.2	3222.93	-23.2	180.153
0.4	0.3697				-19.7	4006.85	-22.9	2038.84	-20	0
0.41	0.3694				-16.5	1447.88	-19.7	668.143	-16.7	0
0.42	0.3694				-13.2	0	-16.4	307.361	-13.5	0
0.43	0.367				-9.96	0	-13.2	0	-10.2	0
0.44	0.3676				-6.7	0	-9.92	0	-6.96	0
0.45	0.3656				-3.44	0	-6.67	0	-3.7	0
0.46	0.3654				-0.178	0	-3.42	0	-0.448	0
0.47	0.3651				3.08	0	-0.164	0	2.81	0
0.48	0.3628				6.34	0	3.09	0	6.06	0
0.49	0.3632				9.6	0	6.34	0	9.32	0
0.5	0.362				12.9	0	9.59	0	12.6	0
0.51	0.3604				16.1	0	12.8	0	15.8	0
0.52	0.3609				19.4	0	16.1	0	19.1	0
0.53	0.3598				22.6	0	19.3	0	22.3	0
0.54	0.3583				25.9	0	22.6	0	25.6	0
0.55	0.3586				29.2	0	25.8	0	28.8	0
0.56	0.3572				32.4	0	29.1	0	32.1	0
0.57	0.3558				35.7	0	32.3	0	35.4	0
0.58	0.3558				39	0	35.6	0	38.6	0
0.59	0.3558				42.2	0	38.8	0	41.9	0
0.6	0.3544				45.5	0	42.1	0	45.1	0
0.61	0.3527				48.7	0	45.4	0	48.4	0
0.62	0.3536				52	0	48.6	0	51.6	0
0.63	0.3514				55.3	0	51.9	0	54.9	0
0.64	0.3517				58.5	0	55.1	0	58.1	0
0.65	0.3515				61.8	0	58.4	0	61.4	0
0.66	0.3501				65	0	61.6	0	64.6	0
0.67	0.3488				68.3	0	64.9	0	67.9	0
0.68	0.348				71.6	0	68.1	0	71.2	0
0.69	0.3472				74.8	0	71.4	0	74.4	0
0.7	0.3466				78.1	0	74.6	0	77.7	0
0.71	0.3464				81.3	0	77.9	0	80.9	0
0.72	0.3465				84.6	0	81.1	0	84.2	0
0.73	0.3463				87.9	0	84.4	0	87.4	0
0.74	0.3451				91.1	0	87.6	0	90.7	0
0.75	0.3435				94.4	0	90.9	0	93.9	0
0.76	0.3434				97.6	0	94.1	0	97.2	0
0.77	0.3436				101	0	97.4	0	100	0
0.78	0.3433				104	0	101	0	104	0
0.79	0.3421				107	0	104	0	107	0
0.8	0.3407				111	0	107	0	110	0
0.81	0.3401				114	0	110	0	113	0
0.82	0.3405				117	0	114	0	117	0
0.83	0.3406				120	0	117	0	120	0
0.84	0.3394				124	0	120	0	123	0
0.85	0.3384				127	0	123	0	126	0
0.86	0.3376				130	0	127	0	130	0
0.87	0.337				134	0	130	0	133	0
0.88	0.3368				137	0	133	0	136	0
0.89	0.3366				140	0	136	0	139	0
0.9	0.3361				143	0	140	0	143	0
0.91	0.3356				147	0	143	0	146	0
0.92	0.3351				150	0	146	0	149	0
0.93	0.3345
0.94	0.3338
0.95	0.3333
0.96	0.333
0.97	0.3336
0.98	0.3336
0.99	0.3331
1	0.3323
1.01	0.3317
1.02	0.3312
1.03	0.3307
1.04	0.3301
1.05	0.3297
1.06	0.3294
1.07	0.329
1.08	0.3287
1.09	0.3285
1.1	0.3285
1.11	0.3289
1.12	0.3289
1.13	0.3286
1.14	0.328
1.15	0.3269
1.16	0.3266
1.17	0.3265
1.18	0.3265
1.19	0.3263
1.2	0.3258
1.21	0.3256
1.22	0.326
1.23	0.3265
1.24	0.3263
1.25	0.3254
1.26	0.3246
1.27	0.3244
1.28	0.3244
1.29	0.3245
1.3	0.3243
1.31	0.324
1.32	0.3236
1.33	0.3237
1.34	0.3241
1.35	0.3246
1.36	0.3246
1.37	0.3234
1.38	0.323
1.39	0.3243
1.4	0.3231
1.41	0.3231
1.42	0.324
1.43	0.3225
1.44	0.3239
1.45	0.3224
1.46	0.3232
1.47	0.323
1.48	0.3226
1.49	0.3229
1.5	0.3234
1.51	0.3221
1.52	0.3219
1.53	0.3222
1.54	0.3227
1.55	0.3231
1.56	0.3231
1.57	0.3231
1.58	0.3231
1.59	0.323
1.6	0.3227
1.61	0.3229
1.62	0.323
1.63	0.3229
1.64	0.3228
1.65	0.3228
1.66	0.3227
1.67	0.3224
1.68	0.3219
1.69	0.3217
1.7	0.3216
1.71	0.3215
1.72	0.3215
1.73	0.3215
1.74	0.3216
1.75	0.3222
1.76	0.3229
1.77	0.3228
1.78	0.3219
1.79	0.3216
1.8	0.3219
1.81	0.3228
1.82	0.323
1.83	0.323
1.84	0.3231
1.85	0.3231
1.86	0.3227
1.87	0.3223
1.88	0.3217
1.89	0.3219
1.9	0.3227
1.91	0.3232
1.92	0.3234
1.93	0.3233
1.94	0.3234
1.95	0.3234
1.96	0.3235
1.97	0.3236
1.98	0.3237
1.99	0.3236
2	0.3234
2.01	0.3232
2.02	0.3229
2.03	0.3224
2.04	0.3223
2.05	0.3229
2.06	0.3235
2.07	0.3234
2.08	0.3232
2.09	0.3231
2.1	0.3228
2.11	0.3226
2.12	0.3227
2.13	0.3228
2.14	0.3234
2.15	0.3243
2.16	0.3232
2.17	0.3238
2.18	0.3237
2.19	0.3239
2.2	0.324
2.21	0.3234
2.22	0.3248
2.23	0.3245
2.24	0.3237
2.25	0.3236
2.26	0.3237
2.27	0.3237
2.28	0.3239
2.29	0.3243
2.3	0.3252
2.31	0.3255
2.32	0.3252
2.33	0.3247
2.34	0.3245
2.35	0.3257
2.36	0.3255
2.37	0.3247
2.38	0.3255
2.39	0.3262
2.4	0.3259
2.41	0.3255
2.42	0.3252
2.43	0.3256
2.44	0.3266
2.45	0.3266
2.46	0.326
2.47	0.3257
2.48	0.3258
2.49	0.326
2.5	0.3261
2.51	0.3263
2.52	0.3267
2.53	0.3273
2.54	0.328
2.55	0.3275
2.56	0.3268
2.57	0.3279
2.58	0.3286
2.59	0.3275
2.6	0.3276
2.61	0.3289
2.62	0.3286
2.63	0.3279
2.64	0.3281
2.65	0.3287
2.66	0.3293
2.67	0.3296
2.68	0.3294
2.69	0.3291
2.7	0.3291
2.71	0.3293
2.72	0.3302
2.73	0.331
2.74	0.3307
2.75	0.33
2.76	0.3308
2.77	0.3316
2.78	0.3307
2.79	0.3309
2.8	0.3322
2.81	0.3322
2.82	0.3313
2.83	0.3318
2.84	0.3331
2.85	0.3321
2.86	0.3326
2.87	0.3333
2.88	0.3324
2.89	0.333
2.9	0.3337
2.91	0.3343
2.92	0.3348
2.93	0.3349
2.94	0.3352
2.95	0.3354
2.96	0.3355
2.97	0.3353
2.98	0.3346
2.99	0.3353
3	0.3364
3.01	0.3352
3.02	0.3369
3.03	0.3359
3.04	0.3363
3.05	0.3375
3.06	0.3371
3.07	0.3367
3.08	0.338
3.09	0.3381
3.1	0.3374
3.11	0.3389
3.12	0.3383
3.13	0.3382
3.14	0.3395
3.15	0.3385
3.16	0.3398
3.17	0.3399
3.18	0.3392
3.19	0.3405
3.2	0.341
3.21	0.34
3.22	0.341
3.23	0.3419
3.24	0.341
3.25	0.3418
3.26	0.343
3.27	0.3423
3.28	0.3424
3.29	0.3441
3.3	0.3431
3.31	0.3447
3.32	0.3443
3.33	0.345
3.34	0.3452
3.35	0.3462
3.36	0.3457
3.37	0.3476
3.38	0.3467
3.39	0.348
3.4	0.3485
3.41	0.3481
3.42	0.3496
3.43	0.3497
3.44	0.35
3.45	0.3512
3.46	0.3509
3.47	0.3517
3.48	0.3532
3.49	0.3524
3.5	0.3529
3.51	0.3545
3.52	0.3551
3.53	0.3546
3.54	0.355
3.55	0.3558
3.56	0.3574
3.57	0.3579
3.58	0.3575
3.59	0.3578
3.6	0.3598
3.61	0.3596
3.62	0.3595
3.63	0.3615
3.64	0.3607
3.65	0.3617
3.66	0.3626
3.67	0.3628
3.68	0.364
3.69	0.3635
3.7	0.3655
3.71	0.3657
3.72	0.3654
3.73	0.3663
3.74	0.3679
3.75	0.3686
3.76	0.3692
3.77	0.3696
3.78	0.3692
3.79	0.3696
3.8	0.3709
3.81	0.3724
3.82	0.3718
3.83	0.3731
3.84	0.3728
3.85	0.3743
3.86	0.3755
3.87	0.3762
3.88	0.3766
3.89	0.3775
3.9	0.3782
3.91	0.3788
3.92	0.3793
3.93	0.3792
3.94	0.379
3.95	0.3802
3.96	0.382
3.97	0.3825
3.98	0.3827
3.99	0.3827
4	0.383
4.01	0.3837
4.02	0.3846
4.03	0.3862
4.04	0.3873
4.05	0.3868
4.06	0.3869
4.07	0.3887
4.08	0.39
4.09	0.39
4.1	0.39
4.11	0.3905
4.12	0.3914
4.13	0.3924
4.14	0.3933
4.15	0.3939
4.16	0.3945
4.17	0.3951
4.18	0.3958
4.19	0.397
4.2	0.398
4.21	0.3989
4.22	0.3984
4.23	0.3985
4.24	0.3996
4.25	0.401

## Sheet: Supplementray Fig 5
a					b
Angular frequency	Storage modulus	Loss modulus	Shear rate		Viscosity	Stress
rad/s	kPa	MPa	1/s		Pa·s	kPa
100	6.60019	0.15912	0.01		15269.5	0.15264
68.1298	6.57732	0.20502	0.01469		16474.9	0.24196
46.4163	6.55911	0.27725	0.02158		16749.9	0.36144
31.623	6.53071	0.3855	0.03167		16950.4	0.53683
21.5442	6.48447	0.54123	0.04649		16983.1	0.78953
14.678	6.39812	0.75713	0.06825		16934.3	1.1557
10.0001	6.24578	1.03969	0.10004		16772.3	1.67786
6.81298	5.98993	1.38161	0.14647		16626.4	2.43525
4.64162	5.5907	1.75203	0.21377		16650.3	3.55933
3.16229	5.039	2.09158	0.30982		16946.5	5.25036
2.15442	4.33517	2.32288	0.44194		17253.6	7.62505
1.46779	3.59504	2.41715	0.60915		16275.5	9.91421
1	2.82036	2.36613	0.87473		9159.35	8.01192
0.68129	2.14499	2.1603	1.28179		4989.21	6.3951
0.46416	1.56685	1.87914	1.88009		2910.49	5.472
0.31623	1.13443	1.55586	2.75891		1641.61	4.52906
0.21544	0.7904	1.27496	4.04826		1148.65	4.65004
0.14678	0.55919	1.01239	5.94068		890.912	5.29263
0.1	0.38994	0.77861	8.71992		714.473	6.23015
0.06813	0.26748	0.58928	12.8011		575.37	7.36537
0.04642	0.18419	0.44048	18.7981		306.172	5.75546
0.03162	0.1292	0.32605	27.591		205.744	5.67669
0.02154	0.09442	0.23911	40.486		88.7258	3.59215
0.01468	0.07423	0.17433	59.3695		49.2285	2.92267
0.01	0.06638	0.12827	87.0726		21.6054	1.88124

## Sheet: Supplementray Fig 15
	Residual water content/%
Time/s	5% Glucose	Buffer	10% Ethanol
0	100	100	100
10	96.9305	95.7755	94.5917
20	93.8698	91.5605	89.1067
30	90.8577	87.4283	83.7367
40	87.8809	83.0636	77.9644
50	84.9262	78.9219	72.4219
60	82.0025	74.726	67.3137
70	79.114	69.8961	62.0618
80	76.2565	65.3912	56.8929
90	73.4167	61.1794	52.1965
100	70.6077	57.2671	47.5896
110	67.8385	53.6128	42.9411
120	65.1047	49.5795	38.7747
130	62.4017	45.1924	34.9722
140	59.6988	41.2132	31.2142
150	57.0621	37.594	27.7236
160	54.4696	34.322	24.5042
170	51.9345	31.3451	21.5516
180	49.4568	28.4985	18.8107
190	47.0232	25.7407	16.2506
200	44.625	22.9269	13.8791
210	42.2657	20.4304	11.6886
220	39.97	17.9976	9.68904
230	37.7237	15.5502	7.85295
240	35.5512	13.4494	6.21863
250	33.4436	11.5926	4.76789
260	31.3691	9.76998	3.61727
270	29.3556	7.97534	2.77418
280	27.3986	6.16701	2.1338
290	25.481	4.81936	1.72246
300	23.6485	3.75462	1.48592
310	21.8726	2.91016	1.42204
320	20.1391	2.28221	1.39768
330	18.4864	1.89184	1.38449
340	16.8934	1.60931	1.37826
350	15.3657	1.48184	1.37641
360	13.9122	1.42019	1.3751
370	12.5086	1.39913	1.37462
380	11.1757	1.38371	1.37427
390	9.91388	1.37871	1.37418
400	8.7373	1.37489	1.37411
410	7.63183	1.37333	1.37402
420	6.60498	1.37244	1.37395
430	5.65719	1.37208	1.37395
440	4.78315	1.37177	1.37392
450	4.01095	1.37142	1.37392
460	3.3202	1.37138	1.37392
470	2.75064	1.37132	1.37392
480	2.29512	1.37126	1.37389
490	1.9478	1.37122	1.37389
500	1.69852	1.37116	1.37389
530	1.41401	1.37107	1.37386
560	1.37673	1.37103	1.37386
590	1.37143	1.371	1.37383
620	1.37011	1.371	1.37383
650	1.36953	1.37097	1.37383
680	1.36931	1.37097	1.37383
710	1.36927	1.37094	1.37383
740	1.36927	1.37094	1.37383
770	1.36927	1.37094	1.37386
800	1.36927	1.37094	1.37386
830	1.36927	1.37094	1.37386
860	1.36927	1.37094	1.37386
890	1.36927	1.37097	1.37386
920	1.36927	1.37097	1.37386
950	1.36927	1.37097	1.37386
980	1.36927	1.37097	1.37386
1010	1.36927	1.37097	1.37386

## Sheet: Supplementray Fig 17
RH/%	E'/MPa	RH/%	E'/MPa	RH/%	E'/MPa	RH/%	E'/MPa
	buffer		buffer-p		ethanol		glucose
29.89	6440.98	30.03	6318.09	29.71	7369.33	29.58	5963.28
31.99	6457.86	31.4	6322.4	31.81	7362.57	31.85	5981.89
33.93	6465.56	33.6	6327.76	34.22	7366.2	33.93	5991.67
36.01	6473.35	35.67	6333.02	36.15	7372.55	35.38	6006.85
38.49	6486.09	38.98	6331.07	37.9	7369.3	37.36	6016.34
39.63	6488.79	39.63	6341.98	39.58	7375.82	39.53	6020.04
42.23	6497.53	42.18	6348.13	42.13	7383.77	42.13	6026.62
43.81	6496.56	43.5	6346.58	43.45	7387.98	43.65	6030.83
45.67	6502.04	45.87	6352.27	45.57	7398.69	45.57	6038.79
47.66	6499.67	47.4	6351.82	47.51	7407.41	47.5	6042.93
49.73	6508.13	49.42	6354.76	49.53	7408.98	49.48	6040.63
51.61	6499.03	52.86	6350.84	51.51	7415.86	51.2	6038.57
53.74	6489.28	53.88	6346.75	53.53	7424.77	53.22	6023.14
55.76	6488.92	55.55	6343.7	55.66	7432.96	56	6011.38
57.63	6475.37	59.48	6332.56	58.13	7437.71	58.08	6018.51
59.91	6465.08	60.39	6328.5	59.7	7441.92	60.97	6003.09
62.45	6447.2	61.26	6310.71	61.98	7447.2	62.7	5991.04
63.72	6425.96	65.41	6290.38	64.37	7456.64	64.57	5977.32
68.64	6393.83	66.37	6275.31	64.93	7449.82	67.1	5962.51
67.11	6384.9	67.03	6263.87	71.4	7440.47	67.66	5948.75
71.47	6275.18	70.03	6232.98	67.25	7445.8	70.35	5890.7
69.05	6293.01	72.34	6210.59	74.83	7405.19	73.63	5784.48
75.36	6148.44	73.9	6161.82	75.39	7369.74	72.31	5790.23
74.49	6097.3	76.48	6123.77	79.12	7320.46	75.5	5584.3
77.83	5829.93	77.78	6032.85	78.92	7308.38	80.88	5385.38
82	5629.42	80.8	5883.56	81.33	7250.04	75.3	5420.6
80.75	5627.25	83.11	5401.63	83.64	7114.75	81.18	5144.09
85.34	5487.8	85.84	5133.11	87.33	6969.3	84.58	5091.15
85.15	5427.1	88.47	4997.73	85.58	6894.26	86.66	4887.07
85.99	5339.03	89.41	4720.07	90.42	6456.36	86.07	4853.52
90.05	5045.46			--		91	4535.46
				--

## Sheet: Supplementray Fig 18
10% Ethanol													Buffer													5% Glucose
Tensile			relaxation										Tensile				relaxation									Tensile				relaxation
			sample 1			sample 2			sample 3								sample 1			sample 2			sample 3							sample 1			sample 2			sample 3
Strain/%	Stress/Pa	Smoothed stress/Pa	Time/s	residual stress/%		Time/s	residual stress/%		Time/s	residual stress/%			Strain/%	Stress/Pa	Smoothed stress/Pa		Time/s	residual stress/%		Time/s	residual stress/%		Time/s	residual stress/%		Strain/%	Stress/Pa	Smoothed stress/Pa		Time/s	residual stress/%		Time/s	residual stress/%		Time/s	residual stress/%
0.2	0	-0.18333	--	--		0	100		--	--			0	232.151	228.94					24	90		23	82.566		0.225	0	2.25452		--	--					--	--
0.225	58.0378	8.23183	30	85.047		30	84.6774		26	85.6			0.025	232.151	233.086		90	79.1728		30	88.696		30	80.263		0.225	58.0378	9.94645		24	86.408		24	88.8889		29	89.024
0.25	58.0378	16.6255	35	83.178		35	83.0645		30	84.8			0.05	290.189	237.223		95	78.3394		35	87.391		35	79.276		0.25	58.0378	17.6162		30	85.437		30	87.7778		30	89.024
0.275	58.0378	24.9977	40	82.243		40	82.2581		35	84			0.075	290.189	241.351		100	78.3394		40	86.522		40	77.961		0.3	58.0378	25.2638		35	84.466		35	86.6667		35	87.805
0.3	0	33.3484	45	80.374		45	80.6452		40	82.4			0.1	232.151	245.47		105	77.506		45	86.087		45	76.974		0.325	0	32.8891		40	82.524		40	85.5555		40	86.585
0.325	0	41.6777	50	79.439		50	79.8387		45	80.8			0.125	174.113	249.579		110	76.6726		50	85.217		50	75.987		0.35	0	40.4923		45	81.553		45	85.5555		45	86.585
0.35	58.0378	49.9855	55	78.505		55	79.0323		50	80			0.15	232.151	253.68		115	76.6726		55	84.348		55	75.329		0.375	58.0378	48.0733		50	80.583		50	84.4444		50	85.366
0.425	116.076	58.2718	60	77.57		60	78.2258		55	79.2			0.225	348.227	257.771		120	75.8392		60	83.478		60	74.671		0.425	116.076	55.6321		55	79.612		55	83.3333		55	84.146
0.5	116.076	66.5366	65	76.636		65	77.4193		60	78.4			0.3	348.227	261.854		125	75.0058		65	83.043		65	74.013		0.525	116.076	63.1688		60	78.641		60	82.2222		60	84.146
0.55	58.0378	74.7799	70	75.701		70	75.8064		65	77.6			0.375	232.151	265.927		130	75.0058		70	82.609		70	73.355		0.575	0	70.6832		65	77.67		65	82.2222		65	82.927
0.6	0	83.0018	75	74.766		75	75.8064		70	76.8			0.4	174.113	269.991		135	75.0058		75	81.739		75	72.697		0.625	0	78.1755		70	76.699		70	81.1111		70	82.927
0.625	0	91.2022	80	74.766		80	74.1936		75	76			0.425	174.113	274.046		140	74.1724		80	81.304		80	72.039		0.625	-58.0378	85.6455		75	75.728		75	80		75	81.707
0.65	58.0378	99.3811	85	73.832		85	74.1936		80	75.2			0.45	232.151	278.092		145	74.1724		85	80.87		85	71.711		0.65	58.0378	93.0934		80	75.728		80	80		80	81.707
0.7	116.076	107.538	90	72.897		90	73.3871		85	74.4			0.5	348.227	282.129		150	73.339		90	80.435		90	71.053		0.675	116.076	100.519		85	74.757		85	78.8889		85	80.488
0.75	174.113	115.674	95	72.897		95	72.5806		90	74.4			0.55	290.189	286.157		155	73.339		95	79.565		95	70.724		0.725	174.113	107.923		90	73.786		90	78.8889		90	80.488
0.8	174.113	123.789	100	71.963		100	71.7742		95	73.6			0.6	348.227	290.176		160	73.339		100	79.13		100	70.066		0.8	174.113	115.304		95	73.786		95	77.7778		95	79.268
0.875	116.076	131.882	105	71.028		105	70.9677		100	72.8			0.65	290.189	294.186		165	72.5056		105	78.696		105	69.737		0.85	116.076	122.663		100	72.816		100	77.7778		100	79.268
0.925	58.0378	139.953	110	71.028		110	70.9677		105	72.8			0.725	290.189	298.187		170	71.6722		110	78.261		110	69.408		0.9	116.076	130		105	72.816		105	76.6667		105	79.268
0.95	58.0378	148.003	115	70.093		115	70.1613		110	72			0.75	232.151	302.178		175	71.6722		115	78.261		115	69.079		0.95	58.0378	137.315		110	71.845		110	76.6667		110	78.049
0.975	174.113	156.032	120	70.093		120	69.3548		115	71.2			0.775	232.151	306.161		180	71.6722		120	77.826		120	68.75		0.975	116.076	144.607		115	71.845		115	75.5555		115	78.049
1.025	174.113	164.039	125	69.159		125	69.3548		120	70.4			0.8	290.189	310.134		185	70.8388		125	77.391		125	68.092		1	174.113	151.878		120	70.874		120	75.5555		120	78.049
1.075	174.113	172.025	130	69.159		130	68.5484		125	70.4			0.875	406.265	314.098		190	70.8388		130	76.957		130	68.092		1.05	232.151	159.126		125	70.874		125	75.5555		125	76.829
1.125	174.113	179.989	135	68.224		135	67.7419		130	69.6			0.925	348.227	318.054		195	70.8388		135	76.522		135	67.434		1.1	174.113	166.352		130	70.874		130	74.4444		130	76.829
1.175	174.113	187.931	140	68.224		140	67.7419		135	69.6			0.975	348.227	322		200	70.8388		140	76.087		140	67.105		1.175	174.113	173.556		135	69.903		135	74.4444		135	75.61
1.225	232.151	195.853	145	67.29		145	67.7419		140	68.8			1.05	290.189	325.937		205	70.0054		145	75.652		145	66.776		1.25	232.151	180.738		140	68.932		140	73.3333		140	75.61
1.275	174.113	203.752	150	67.29		150	66.9355		145	68.8			1.075	290.189	329.865		210	69.172		150	75.652		150	66.447		1.3	174.113	187.897		145	68.932		145	73.3333		145	75.61
1.325	232.151	209.966	155	66.355		155	66.129		150	68			1.125	348.227	332.942		215	69.172		155	75.217		155	66.447		1.325	174.113	193.895		150	68.932		150	73.3333		150	75.61
1.375	232.151	216.765	160	66.355		160	66.129		155	68			1.15	290.189	334.645		220	69.172		160	74.783		160	66.118		1.375	174.113	201.887		155	68.932		155	73.3333		155	74.39
1.425	232.151	225.925	165	65.421		165	65.3226		160	67.2			1.2	348.227	338.669		225	69.172		165	74.348		165	65.789		1.4	232.151	208.7		160	67.961		160	72.2222		160	74.39
1.45	174.113	233.927	170	65.421		170	65.3226		165	67.2			1.25	406.265	344.962		230	69.172		170	74.348		170	65.461		1.45	290.189	217.671		165	67.961		165	72.2222		165	74.39
1.5	290.189	243.758	175	65.421		175	65.3226		170	67.2			1.3	348.227	351.268		235	68.3386		175	73.913		175	65.461		1.5	232.151	226.504		170	67.961		170	72.2222		170	73.171
1.55	348.227	254.654	180	64.486		180	64.5161		175	66.4			1.35	348.227	356.877		240	68.3386		180	73.913		180	65.132		1.575	232.151	234.784		175	66.99		175	71.1111		175	73.171
1.625	290.189	264.992	185	64.486		185	64.5161		180	66.4			1.4	406.265	361.75		245	67.5052		185	73.478		185	64.803		1.625	232.151	242.769		180	66.99		180	71.1111		180	73.171
1.675	232.151	275.363	190	64.486		190	63.7097		185	65.6			1.475	406.265	368.399		250	67.5052		190	73.043		190	64.474		1.675	232.151	251.05		185	66.019		185	71.1111		185	73.171
1.725	232.151	284.477	195	64.486		195	63.7097		190	65.6			1.5	348.227	374.042		255	67.5052		195	73.043		195	64.474		1.725	174.113	259.883		190	66.019		190	70		190	73.171
1.75	232.151	292.243	200	63.551		200	62.9032		195	64.8			1.525	290.189	376.756		260	67.5052		200	73.043		200	64.145		1.75	232.151	265.426		195	66.019		195	70		195	71.951
1.775	290.189	298.219	205	63.551		205	62.9032		200	64.8			1.575	406.265	377.688		265	66.6718		205	72.609		205	64.145		1.8	290.189	269.122		200	65.049		200	70		200	71.951
1.825	348.227	303.833	210	63.551		210	62.9032		205	64.8			1.65	406.265	378.305		270	66.6718		210	72.609		210	63.816		1.825	290.189	272.396		205	65.049		205	70		205	71.951
1.875	348.227	313.941	215	62.617		215	62.0968		210	64			1.7	406.265	383.5		275	66.6718		215	72.174		215	63.487		1.875	290.189	281.651		210	65.049		210	68.8889		210	70.732
1.925	348.227	325.036	220	62.617		220	62.0968		215	64			1.75	348.227	391.689		280	66.6718		220	71.739		220	63.487		1.925	290.189	290.301		215	65.049		215	68.8889		215	71.951
2	348.227	334.296	225	62.617		225	62.0968		220	64			1.8	406.265	396.338		285	66.6718		225	71.739		225	63.158		2	348.227	298.951		220	65.049		220	68.8889		220	70.732
2.05	290.189	342.313	230	61.682		230	61.2903		225	63.2			1.85	406.265	401.172		290	65.8384		230	71.739		230	63.158		2.05	290.189	307.87		225	64.078		225	68.8889		225	70.732
2.075	290.189	350.539	235	61.682		235	61.2903		230	63.2			1.875	348.227	403.059		295	65.8384		235	71.304		235	62.829		2.075	232.151	315.112		230	64.078		230	67.7778		230	70.732
2.1	290.189	355.122	240	61.682		240	61.2903		235	63.2			1.9	406.265	405.359		300	65.8384		240	71.304		240	62.5		2.1	290.189	320.598		235	64.078		235	67.7778		235	70.732
2.125	406.265	359.369	245	61.682		245	60.4839		240	62.4			1.95	406.265	406.127		305	65.8384		245	70.87		245	62.5		2.15	348.227	324.236		240	63.107		240	67.7778		240	70.732
2.175	464.303	368.472	250	60.748		250	60.4839		245	62.4			2.025	464.303	409.921		310	65.8384		250	70.87		250	62.5		2.2	406.265	330.893		245	63.107		245	67.7778		245	69.512
2.25	464.303	378.923	255	60.748		255	60.4839		250	62.4			2.075	464.303	416.353		315	65.005		255	70.435		255	62.171		2.275	406.265	340.491		250	63.107		250	67.7778		250	69.512
2.325	406.265	387.23	260	60.748		260	60.4839		255	62.4			2.125	406.265	424.187		320	65.005		260	70.435		260	62.171		2.325	348.227	349.885		255	63.107		255	67.7778		255	69.512
2.4	348.227	393.649	265	60.748		265	59.6774		260	61.6			2.175	406.265	427.225		325	65.005		265	70.435		265	61.842		2.375	290.189	354.385		260	63.107		260	66.6667		260	69.512
2.425	232.151	398.423	270	60.748		270	59.6774		265	61.6			2.2	348.227	430.723		330	65.005		270	70		270	61.842		2.4	290.189	359.206		265	62.136		265	66.6667		265	69.512
2.425	348.227	406.756	275	59.813		275	58.871		270	61.6			2.225	406.265	432.747		335	64.1716		275	70		275	61.513		2.425	348.227	367.686		270	62.136		270	66.6667		270	69.512
2.475	464.303	413.261	280	59.813		280	58.871		275	60.8			2.25	464.303	436.324		340	64.1716		280	70		280	61.513		2.475	406.265	374.448		275	62.136		275	66.6667		275	68.293
2.525	522.34	422.818	285	59.813		285	58.871		280	60.8			2.325	522.34	442.947		345	64.1716		285	69.565		285	61.513		2.525	406.265	382.506		280	62.136		280	66.6667		280	68.293
2.575	464.303	430.389	290	58.879		290	58.871		285	60.8			2.4	522.34	447.281		350	64.1716		290	69.565		290	61.184		2.6	464.303	388.368		285	62.136		285	66.6667		285	68.293
2.65	522.34	437.776	295	58.879		295	58.871		290	60.8			2.475	464.303	451.169		355	64.1716		295	69.13		295	60.855		2.675	406.265	394.171		290	61.165		290	65.5555		290	67.073
2.725	406.265	443.018	300	58.879		300	58.0645		295	60			2.525	406.265	455.24		360	64.1716		300	69.13		300	60.855		2.7	348.227	402.052		295	61.165		295	65.5555		295	68.293
2.75	348.227	448.241	305	58.879		305	58.0645		300	60			2.55	348.227	457.91		365	63.3382		305	69.13		305	60.855		2.75	348.227	408.518		300	61.165		300	65.5555		300	68.293
2.775	406.265	457.45	310	58.879		310	58.0645		305	60			2.575	406.265	460.672		370	63.3382		310	68.696		310	60.526		2.775	406.265	415.037		305	61.165		305	65.5555		305	67.073
2.825	464.303	465.27	315	57.944		315	57.2581		310	59.2			2.6	464.303	465.354		375	63.3382		315	68.696		315	60.526		2.825	464.303	421.53		310	61.165		310	65.5555		310	67.073
2.875	522.34	472.834	320	57.944		320	57.2581		315	60			2.65	522.34	471.918		380	63.3382		320	68.696		320	60.526		2.875	464.303	429.463		315	61.165		315	65.5555		315	67.073
2.925	522.34	478.182	325	57.944		325	57.2581		320	59.2			2.7	522.34	476.574		385	63.3382		325	68.261		325	60.526		2.925	464.303	435.01		320	60.194		320	64.4444		320	67.073
2.975	522.34	483.103	330	57.944		330	57.2581		325	59.2			2.775	522.34	478.948		390	63.3382		330	68.261		330	60.197		3	522.34	439.971		325	60.194		325	64.4444		325	67.073
3.05	522.34	489.385	335	57.944		335	56.4516		330	59.2			2.85	522.34	482.75		395	63.3382		335	68.261		335	60.197		3.05	464.303	448.031		330	60.194		330	64.4444		330	65.854
3.075	406.265	497.286	340	57.944		340	57.2581		335	58.4			2.9	406.265	486.73		400	62.5048		340	67.826		340	60.197		3.1	348.227	452.617		335	60.194		335	64.4444		335	67.073
3.1	406.265	503.647	345	57.009		345	56.4516		340	58.4			2.925	406.265	489.301		405	62.5048		345	67.826		345	59.868		3.125	406.265	455.868		340	60.194		340	64.4444		340	67.073
3.15	522.34	510.271	350	57.009		350	56.4516		345	58.4			2.95	464.303	490.412		410	62.5048		350	67.826		350	59.868		3.175	464.303	459.573		345	60.194		345	64.4444		345	65.854
3.2	580.378	518.625	355	57.009		355	56.4516		350	58.4			2.975	522.34	493.423		415	62.5048		355	67.826		355	59.539		3.2	464.303	468.612		350	59.223		350	64.4444		350	65.854
3.25	522.34	524.882	360	57.009		360	55.6452		355	58.4			3.05	580.378	499.829		420	62.5048		360	67.391		360	59.539		3.25	464.303	477.289		355	60.194		355	64.4444		355	65.854
3.3	580.378	530.507	365	57.009		365	55.6452		360	58.4			3.1	580.378	503.96		425	61.6714		365	67.391		365	59.211		3.3	522.34	483.337		360	59.223		360	63.3333		360	65.854
3.375	580.378	535.422	370	57.009		370	55.6452		365	57.6			3.175	580.378	509.202		430	61.6714		370	67.391		370	59.211		3.375	522.34	488.569		365	59.223		365	63.3333		365	65.854
3.425	522.34	541.765	375	57.009		375	55.6452		370	57.6			3.225	464.303	512.439		435	61.6714		375	66.957		375	59.211		3.425	464.303	492.044		370	59.223		370	63.3333		370	65.854
3.45	464.303	548.594	380	56.075		380	55.6452		375	57.6			3.25	406.265	515.846		440	61.6714		380	67.391		380	59.211		3.45	406.265	496.237		375	59.223		375	63.3333		375	65.854
3.5	522.34	556.179	385	56.075		385	55.6452		380	57.6			3.275	464.303	519.72		445	61.6714		385	66.957		385	59.211		3.5	464.303	502.948		380	59.223		380	63.3333		380	65.854
3.55	580.378	564.119	390	56.075		390	54.8387		385	57.6			3.325	580.378	520.595		450	61.6714		390	66.957		390	58.882		3.55	580.378	509.895		385	59.223		385	63.3333		385	64.634
3.6	638.416	571.678	395	56.075		395	54.8387		390	56.8			3.4	580.378	524.922		455	61.6714		395	66.957		395	58.882		3.625	580.378	516.343		390	58.252		390	62.2222		390	64.634
3.65	580.378	574.693	400	56.075		400	54.8387		395	56.8			3.45	580.378	528.566		460	60.8381		400	66.522		400	58.882		3.675	522.34	521.891		395	58.252		395	63.3333		395	65.854
3.7	580.378	578.379	405	56.075		405	54.8387		400	56.8			3.5	522.34	531.487		465	61.6714		405	66.522		405	58.553		3.725	522.34	526.807		400	58.252		400	62.2222		400	64.634
3.75	522.34	583.663	410	55.14		410	54.8387		405	56.8			3.55	464.303	534.316		470	60.8381		410	66.087		410	58.553		3.75	464.303	531.698		405	58.252		405	62.2222		405	64.634
3.775	580.378	589.605	415	55.14		415	54.8387		410	56.8			3.6	464.303	537.684		475	60.8381		415	66.087		415	58.553		3.775	522.34	535.285		410	58.252		410	62.2222		410	64.634
3.825	580.378	594.593	420	55.14		420	54.0323		415	56.8			3.625	522.34	541.887		480	60.8381		420	66.087		420	58.553		3.825	580.378	541.253		415	58.252		415	62.2222		415	64.634
3.85	580.378	605.066	425	55.14		425	54.0323		420	56			3.675	580.378	548.096		485	60.8381		425	66.087		425	58.224		3.875	580.378	549.201		420	58.252		420	62.2222		420	64.634
3.925	696.454	613.461	430	55.14		430	54.0323		425	56			3.725	580.378	553.733		490	60.8381		430	66.087		430	58.224		3.925	580.378	556.525		425	57.282		425	62.2222		425	64.634
3.975	638.416	615.963	435	55.14		435	54.0323		430	56			3.775	580.378	555.009		495	60.8381		435	66.087		435	58.224		4	580.378	561.29		430	57.282		430	62.2222		430	64.634
4.05	638.416	619.669	440	55.14		440	54.0323		435	56			3.85	580.378	555.635		500	60.8381		440	65.652		440	58.224		4.05	580.378	567.194		435	57.282		435	62.2222		435	64.634
4.1	580.378	623.289	445	55.14		445	54.0323		440	56			3.9	522.34	557.774		530	60.0046		445	65.652		445	58.224		4.1	522.34	572.973		440	57.282		440	62.2222		440	63.415
4.125	638.416	628.962	450	55.14		450	54.0323		445	56			3.925	522.34	561.722		560	59.1713		450	65.652		450	58.224		4.125	522.34	577.364		445	57.282		445	61.1111		445	63.415
4.175	638.416	635.074	455	55.14		455	53.2258		450	56			3.975	522.34	565.906		590	59.1713		455	65.652		455	57.895		4.175	580.378	582.182		450	57.282		450	61.1111		450	63.415
4.225	638.416	643.108	460	54.206		460	53.2258		455	56			4	580.378	570.301		620	58.3379		460	65.217		460	57.895		4.2	522.34	589.243		455	57.282		455	61.1111		455	63.415
4.25	638.416	652.674	465	54.206		465	53.2258		460	56			4.025	580.378	576.425		650	58.3379		465	65.652		465	57.895		4.25	638.416	599.704		460	57.282		460	61.1111		460	63.415
4.325	696.454	656.544	470	54.206		470	53.2258		465	55.2			4.1	638.416	578.623		680	58.3379		470	65.217		470	57.566		4.3	696.454	604.134		465	57.282		465	61.1111		465	63.415
4.375	696.454	658.067	475	54.206		475	53.2258		470	55.2			4.175	638.416	578.401		710	57.5044		475	65.217		475	57.895		4.4	696.454	607.776		470	56.311		470	62.2222		470	63.415
4.45	638.416	662.793	480	54.206		480	52.4194		475	55.2			4.225	638.416	577.923		740	57.5044		480	65.217		480	57.566		4.45	580.378	611.233		475	56.311		475	61.1111		475	63.415
4.475	638.416	667.9	485	54.206		485	52.4194		480	55.2			4.275	522.34	579.352		770	56.6711		485	65.217		485	57.566		4.5	522.34	614.776		480	56.311		480	61.1111		480	63.415
4.525	638.416	671.776	490	54.206		490	52.4194		485	55.2			4.325	522.34	582.984		800	56.6711		490	65.217		490	57.895		4.525	522.34	618.338		485	56.311		485	61.1111		485	63.415
4.55	638.416	679.317	495	54.206		495	52.4194		490	55.2			4.35	522.34	588.793		830	56.6711		495	64.783		495	57.566		4.55	580.378	623.736		490	56.311		490	61.1111		490	63.415
4.575	696.454	688.587	500	54.206		500	52.4194		495	55.2			4.375	580.378	594.885		860	56.6711		500	64.783		500	57.566		4.575	696.454	630.916		495	56.311		495	60		495	63.415
4.65	754.492	697.332	530	53.271		530	51.6129		500	55.2			4.4	638.416	597.484		890	56.6711		530	64.348		530	56.908		4.65	754.492	637.623		500	56.311		500	60		500	63.415
4.7	754.492	701.749	560	52.336		560	51.6129		530	54.4			4.475	638.416	599.307		920	56.6711		560	64.348		560	56.908		4.725	696.454	640.055		530	56.311		530	60		530	62.195
4.775	696.454	705.535	590	51.402		590	50.8064		560	54.4			4.525	696.454	600.315		950	55.8377		590	63.913		590	56.25		4.775	638.416	641.909		560	55.34		560	60		560	62.195
4.8	638.416	709.295	620	51.402		620	50.8064		590	53.6			4.6	580.378	603.021		980	55.8377		620	63.478		620	56.25		4.825	580.378	645.67		590	55.34		590	58.8889		590	62.195
4.85	638.416	715.179	650	51.402		650	50		620	54.4			4.625	522.34	606.186		1010	55.8377		690	63.043		650	55.921		4.85	580.378	651.621		620	54.369		620	58.8889		620	60.976
4.875	696.454	719.708	680	51.402		680	50		650	52.8			4.65	580.378	609.786					710	63.043		680	55.921		4.875	638.416	657.507		770	52.427		650	58.8889		650	60.976
4.925	754.492	724.361	710	50.467		710	49.1936		680	52.8			4.7	638.416	611.911					740	62.609		710	55.592		4.9	696.454	662.952		800	53.398		680	58.8889		680	60.976
4.975	812.53	728.739	740	50.467		740	49.1936		710	52			4.75	696.454	613.735					770	62.609		740	55.592		4.975	754.492	664.49		830	53.398		710	57.7778		710	59.756
5.05	812.53	735.867	770	50.467		770	48.3871		740	52			4.825	696.454	614.881					800	62.174		770	55.263		5.05	754.492	667.363		860	52.427		740	57.7778		740	59.756
5.1	696.454	740.732	800	50.467		800	48.3871		770	52			4.875	580.378	617.192					830	62.174		800	54.934		5.125	638.416	671.855		890	52.427		770	57.7778		770	59.756
5.15	638.416	743.617	830	50.467		830	49.1936		800	51.2			4.925	522.34	620.977					860	62.174		830	54.934		5.175	580.378	674.834		920	51.456		800	56.6667		800	59.756
5.175	754.492	748.555	860	49.533		860	48.3871		830	51.2			4.95	580.378	621.584					890	61.739		860	54.934		5.2	638.416	678.129		950	51.456		830	56.6667		830	59.756
5.225	754.492	753.946	890	49.533		890	48.3871		860	51.2			5	638.416	622.737					920	61.739		890	54.934		5.225	638.416	681.686		980	51.456		860	56.6667		860	59.756
5.275	812.53	760.949	920	49.533		920	47.5806		890	51.2			5.05	638.416	625.942					950	61.739		920	54.605		5.275	696.454	688.545		1010	51.456		890	56.6667		890	59.756
5.325	812.53	765.762	950	49.533		950	47.5806		920	51.2			5.1	638.416	628.956					980	61.739		950	54.605		5.325	754.492	693.037					920	56.6667		920	58.537
5.4	812.53	770.213	980	49.533		980	47.5806		950	51.2			5.15	638.416	629.873					1010	61.739		980	54.605		5.4	754.492	693.576					950	56.6667		950	58.537
5.45	754.492	774.585	1010	49.533		1010	47.5806		980	50.4			5.2	638.416	630.533								1010	54.605		5.45	754.492	695.74					980	56.6667		980	58.537
5.475	696.454	777.28					--		1010	50.4			5.25	580.378	632.778											5.5	580.378	697.595					1010	56.6667		1010	58.537
5.5	754.492	780.113					--						5.3	580.378	635.036											5.5	638.416	700.97
5.55	812.53	786.446											5.325	638.416	637.617											5.525	696.454	704.949
5.575	812.53	794.357											5.35	696.454	640.828											5.575	754.492	709.829
5.65	870.567	798.512											5.4	696.454	646.191											5.65	754.492	716.445
5.7	870.567	802.286											5.475	696.454	649.593											5.7	754.492	718.793
5.775	812.53	805.627											5.55	638.416	650.673											5.775	754.492	718.701
5.825	754.492	805.389											5.6	638.416	649.728											5.825	696.454	718.32
5.85	696.454	807.137											5.65	638.416	650.467											5.875	638.416	723.227
5.875	754.492	812.687											5.675	580.378	654.731											5.9	696.454	728.759
5.925	812.53	818.573											5.7	638.416	659.081											5.925	754.492	733.343
5.975	870.567	824.419											5.75	696.454	665.385											5.975	812.53	739.696
6.025	870.567	827.969											5.8	696.454	668.334											6.05	754.492	743.695
6.075	870.567	829.172											5.85	696.454	667.566											6.075	696.454	745.3
6.15	870.567	831.724											5.925	696.454	668.337											6.15	696.454	746.675
6.2	812.53	834.361											5.975	638.416	670.944											6.2	754.492	748.438
6.225	754.492	839.247											6	638.416	675.695											6.225	754.492	752.753
6.275	812.53	844.798											6.05	638.416	682.577											6.275	754.492	759.579
6.325	870.567	850.302											6.075	638.416	687.492											6.325	812.53	766.34
6.375	928.605	851.623											6.125	754.492	688.211											6.35	812.53	768.912
6.425	870.567	854.339											6.2	754.492	690.003											6.425	812.53	772.549
6.475	812.53	858.732											6.25	696.454	691.631											6.475	696.454	774.121
6.5	812.53	863.218											6.3	638.416	693.403											6.5	696.454	775.792
6.55	870.567	868.091											6.35	696.454	693.747											6.55	812.53	778.179
6.6	870.567	871.766											6.375	696.454	694.506											6.575	812.53	783.112
6.65	928.605	875.738											6.425	696.454	697.185											6.625	754.492	791.76
6.7	928.605	880.828											6.475	696.454	699.542											6.65	812.53	794.706
6.775	870.567	885.116											6.525	754.492	701.215											6.725	870.567	796.87
6.8	812.53	889.233											6.575	754.492	702.514											6.8	870.567	798.87
6.85	870.567	893.475											6.625	696.454	704.082											6.85	696.454	804.415
6.875	870.567	899.684											6.675	638.416	706.229											6.875	754.492	808.506
6.9	870.567	904.741											6.7	696.454	708.928											6.9	812.53	812.984
6.975	986.643	910.154											6.75	754.492	711.818											6.95	870.567	819.358
7.025	986.643	915.211											6.8	754.492	716.082											7	812.53	823.836
7.1	928.605	916.111											6.85	696.454	719.827											7.05	870.567	826.046
7.15	928.605	916.552											6.9	696.454	719.613											7.125	870.567	826.27
7.175	870.567	918.683											6.95	696.454	719.162											7.175	754.492	830.085
7.2	870.567	922.787											7	696.454	720.652											7.2	754.492	835.906
7.225	928.605	927.279											7.025	754.492	724.055											7.225	812.53	841.825
7.275	928.605	932.119											7.075	754.492	725.932											7.25	870.567	844.055
7.3	986.643	937.268											7.125	754.492	729.684											7.325	928.605	845.969
7.375	986.643	942.352											7.2	754.492	731.535											7.4	928.605	850.942
7.45	986.643	945.114											7.25	696.454	733.005											7.45	870.567	853.975
7.5	870.567	947.383											7.3	638.416	732.521											7.5	754.492	856.909
7.525	928.605	951.323											7.325	696.454	731.926											7.55	812.53	861.586
7.575	986.643	955.683											7.375	696.454	734.941											7.575	812.53	864.888
7.6	928.605	960.425											7.4	754.492	738.463											7.625	870.567	870.203
7.65	986.643	963.292											7.45	754.492	742.143											7.65	928.605	871.861
7.7	986.643	967.324											7.5	812.53	745.296											7.725	986.643	874.447
7.775	1044.68	972.481											7.55	812.53	747.911											7.775	928.605	879.802
7.825	986.643	975.645											7.625	754.492	750.309											7.85	812.53	881.731
7.875	870.567	978.993											7.675	696.454	750.931											7.875	812.53	880.528
7.9	928.605	982.822											7.7	696.454	750.085											7.925	870.567	881.436
7.95	986.643	985.209											7.725	754.492	751.496											7.95	928.605	887.831
8	986.643	987.314											7.775	812.53	756.682											8	870.567	894.389
8.05	986.643	990.629											7.85	812.53	760											8.05	928.605	895.455
8.1	1044.68	995.116											7.9	812.53	762.647											8.125	928.605	895.95
8.15	986.643	995.774											7.975	754.492	763.066											8.175	870.567	896.49
8.2	928.605	1000.08											8	696.454	763.779											8.2	870.567	897.694
8.225	986.643	1003.36											8.025	696.454	765.098											8.225	870.567	899.509
8.275	1044.68	1007.13											8.075	754.492	765.114											8.275	986.643	903.43
8.325	1044.68	1011.01											8.125	812.53	766.879											8.35	928.605	910.961
8.375	1044.68	1016.17											8.175	812.53	770.033											8.4	928.605	916.111
8.425	1044.68	1018.83											8.225	754.492	772.68											8.45	870.567	920.066
8.475	1044.68	1021.16											8.3	812.53	775.144											8.5	928.605	921.587
8.55	1044.68	1021.91											8.35	754.492	776.2											8.55	928.605	923.187
8.575	986.643	1023.25											8.375	754.492	777.702											8.6	870.567	925.496
8.625	986.643	1027											8.4	754.492	779.625											8.625	928.605	930.358
8.65	1044.68	1034.33											8.45	812.53	783.154											8.65	928.605	935.528
8.7	1044.68	1037.71											8.5	812.53	784.177											8.725	928.605	939.975
8.775	1102.72	1040.53											8.55	812.53	784.549											8.775	986.643	943.338
8.825	1044.68	1043.41											8.625	812.53	784.579											8.85	928.605	945.925
8.875	1044.68	1044.77											8.675	754.492	784.576											8.9	928.605	946.499
8.9	986.643	1047.99											8.725	696.454	784.85											8.925	870.567	949.119
8.95	986.643	1051.47											8.75	754.492	788.8											8.95	870.567	951.002
8.975	1044.68	1058.62											8.775	754.492	791.454											8.975	986.643	953.989
9.025	1102.72	1064.1											8.825	812.53	795.891											9.025	1044.68	958.581
9.1	1102.72	1065.67											8.9	870.567	798.013											9.125	1044.68	963.746
9.15	1102.72	1066.71											8.95	870.567	797.806											9.175	928.605	966.379
9.2	1044.68	1069.38											9.025	754.492	797.462											9.25	928.605	969.005
9.25	1044.68	1072.1											9.05	754.492	799.169											9.275	928.605	968.507
9.3	986.643	1073.27											9.1	696.454	801.37											9.3	986.643	971.686
9.325	1102.72	1076.62											9.125	812.53	804.05											9.325	1044.68	973.542
9.375	1102.72	1081.77											9.175	870.567	806.862											9.375	1102.72	975.582
9.45	1160.76	1086.13											9.225	870.567	809.122											9.45	1044.68	978.978
9.5	1102.72	1089.68											9.3	870.567	808.936											9.525	1044.68	981.821
9.55	1102.72	1091.53											9.35	812.53	808.492											9.575	928.605	984.757
9.6	986.643	1092.29											9.4	754.492	809.983											9.6	870.567	988.093
9.625	1044.68	1096.89											9.425	754.492	811.849											9.625	870.567	991.469
9.65	1102.72	1100.01											9.45	812.53	812.194											9.65	986.643	992.977
9.7	1160.76	1103.47											9.5	870.567	814.421											9.675	1044.68	996.004
9.775	1218.79	1110.33											9.575	870.567	815.089											9.75	1102.72	998.979
9.825	1160.76	1114.93											9.625	870.567	817.263											9.85	1044.68	999.994
9.875	1044.68	1115.71											9.675	754.492	819.05											9.9	986.643	1002.44
9.925	1044.68	1116.7											9.7	754.492	820.771											9.95	870.567	1003.19
9.95	1102.72	1119.74											9.75	812.53	821.202											9.975	928.605	1005.64
10	1160.76	1124.79											9.8	812.53	822.198											10	928.605	1009.76
10.05	1160.76	1129.93											9.85	870.567	825.28											10.025	1044.68	1013.65
10.1	1160.76	1134.81											9.9	870.567	828.217											10.1	1044.68	1015.43
10.175	1160.76	1137.52											9.95	812.53	828.779											10.15	1160.76	1015.07
10.225	1102.72	1138.02											10.025	870.567	830.369											10.225	1102.72	1012.52
10.25	1102.72	1138.48											10.05	754.492	829.88											10.275	928.605	1013.38
10.275	1102.72	1141.05											10.075	754.492	831.048											10.3	870.567	1014.86
10.325	1160.76	1147.25											10.125	812.53	832.651											10.325	986.643	1020.37
10.375	1160.76	1154.84											10.15	870.567	835.009											10.375	1044.68	1022.38
10.425	1160.76	1158.52											10.225	870.567	837.44											10.425	1102.72	1025.5
10.475	1218.79	1158.59											10.275	870.567	839.259											10.475	1044.68	1026.29
10.55	1218.79	1156.89											10.35	870.567	837.027											10.55	1102.72	1025.4
10.6	1102.72	1157.11											10.4	812.53	836.347											10.6	1044.68	1026.88
10.625	1044.68	1161.07											10.425	754.492	839.41											10.625	986.643	1029.5
10.65	1102.72	1166.88											10.475	812.53	841.243											10.675	986.643	1033.23
10.675	1218.79	1172.64											10.5	870.567	843.713											10.7	1102.72	1040.8
10.75	1276.83	1178											10.55	870.567	846.472											10.775	1044.68	1044.69
10.8	1160.76	1177.63											10.6	870.567	848.837											10.825	1044.68	1046.08
10.875	1218.79	1176.8											10.675	870.567	848.913											10.875	1044.68	1044.93
10.925	1218.79	1177.66											10.725	870.567	848.891											10.9	1044.68	1045.29
10.975	1102.72	1178.97											10.775	870.567	850.96											10.975	1044.68	1047.79
11	1102.72	1184.45											10.8	812.53	853.562											11	1044.68	1054.27
11.05	1218.79	1191.87											10.825	812.53	858.229											11.05	1044.68	1060.99
11.1	1276.83	1193.71											10.875	870.567	859.317											11.1	1102.72	1064.18
11.15	1218.79	1194.89											10.925	928.605	859.893											11.175	1044.68	1063.47
11.225	1218.79	1195.72											11	928.605	861.811											11.225	1044.68	1063.79
11.275	1160.76	1198.38											11.05	870.567	861.966											11.25	986.643	1063.55
11.3	1160.76	1199.73											11.1	812.53	864.094											11.3	1044.68	1060.29
11.325	1160.76	1201.64											11.15	812.53	865.091											11.325	1044.68	1063.01
11.375	1218.79	1207.14											11.175	812.53	866.475											11.375	1102.72	1071.36
11.45	1276.83	1210.58											11.225	870.567	871.313											11.425	1102.72	1081.58
11.5	1276.83	1213.48											11.275	870.567	872.414											11.475	1160.76	1081.21
11.55	1160.76	1212.73											11.325	928.605	872.846											11.525	1044.68	1080.13
11.575	1102.72	1215.45											11.4	928.605	872.915											11.6	1044.68	1081.73
11.625	1160.76	1218.2											11.45	812.53	874.814											11.625	986.643	1083.21
11.65	1276.83	1219.41											11.475	812.53	876.981											11.65	1044.68	1085.23
11.7	1276.83	1224.34											11.525	870.567	877.859											11.7	1160.76	1087.75
11.75	1334.87	1229.55											11.575	928.605	882.395											11.75	1160.76	1093.84
11.825	1218.79	1231.27											11.6	870.567	884.944											11.8	1218.79	1098.2
11.875	1218.79	1230.66											11.675	928.605	885.158											11.85	1160.76	1098.92
11.9	1160.76	1231.11											11.725	928.605	883.347											11.9	1044.68	1100.95
11.925	1160.76	1233.25											11.75	870.567	883.567											11.95	1044.68	1103.04
11.975	1218.79	1237.71											11.775	812.53	884.248											11.975	1044.68	1105.51
12.025	1276.83	1240.72											11.825	870.567	888.455											12.025	1102.72	1108
12.075	1276.83	1243.81											11.875	928.605	890.879											12.075	1160.76	1110.46
12.15	1334.87	1248.82											11.95	928.605	891.843											12.15	1160.76	1112.89
12.2	1276.83	1250.11											12	928.605	894.747											12.2	1102.72	1116.8
12.25	1160.76	1249.17											12.05	870.567	895.815											12.25	1044.68	1118.75
12.3	1218.79	1251.6											12.1	870.567	896.569											12.3	1102.72	1119.05
12.325	1218.79	1256.16											12.125	870.567	897.315											12.325	1102.72	1121.42
12.375	1276.83	1260.95											12.175	870.567	900.246											12.35	1102.72	1123.96
12.425	1276.83	1265.64											12.2	928.605	906.892											12.4	1102.72	1126.29
12.475	1334.87	1268.32											12.25	928.605	910.079											12.475	1334.87	1126.53
12.525	1334.87	1268.97											12.325	986.643	912.884											12.525	1160.76	1128.04
12.575	1218.79	1269.42											12.35	928.605	911.868											12.575	1102.72	1130.81
12.625	1218.79	1271.53											12.4	870.567	910.753											12.625	986.643	1131.74
12.65	1218.79	1274.05											12.425	870.567	911.381											12.675	1160.76	1133
12.7	1334.87	1277.29											12.475	870.567	913.727											12.7	1102.72	1136.47
12.75	1276.83	1280.57											12.525	928.605	916.23											12.75	1102.72	1138.35
12.8	1276.83	1279.74											12.55	928.605	920.758											12.8	1160.76	1138.29
12.85	1334.87	1280.07											12.625	928.605	921.669											12.85	1218.79	1137.8
12.9	1276.83	1282.19											12.675	986.643	922.028											12.925	1160.76	1138.39
12.95	1276.83	1287.95											12.725	870.567	923.69											12.95	1102.72	1142.23
13	1276.83	1293.94											12.775	870.567	926.976											13	1102.72	1144.7
13.05	1276.83	1295.16											12.825	870.567	926.915											13.05	1160.76	1149.55
13.075	1276.83	1296.56											12.85	986.643	928.787											13.1	1102.72	1154.88
13.125	1334.87	1297.77											12.9	986.643	932.579											13.15	1218.79	1158.16
13.175	1334.87	1299.95											12.95	986.643	934.53											13.175	1160.76	1157.49
13.225	1276.83	1301.53											13	870.567	932.745											13.25	1160.76	1156.58
13.275	1334.87	1303.16											13.05	928.605	934.038											13.3	1160.76	1157.29
13.325	1276.83	1305.14											13.1	986.643	935.306											13.35	1160.76	1158.37
13.375	1276.83	1310.88											13.15	928.605	935.323											13.375	1102.72	1161.68
13.425	1334.87	1316.61											13.2	928.605	939.037											13.425	1160.76	1164.99
13.475	1334.87	1316.69											13.25	928.605	942.349											13.475	1218.79	1166.08
13.525	1334.87	1316.39											13.3	986.643	943.38											13.525	1218.79	1166.78
13.575	1276.83	1314.46											13.35	986.643	942.451											13.575	1160.76	1167.43
13.625	1276.83	1316.15											13.4	870.567	941.416											13.625	1160.76	1167.97
13.675	1276.83	1318.02											13.45	928.605	942.131											13.675	1160.76	1168.41
13.7	1334.87	1323.45											13.475	870.567	943.037											13.725	1160.76	1174.67
13.75	1334.87	1329.03											13.525	986.643	946.001											13.75	1102.72	1178.38
13.8	1334.87	1331											13.55	986.643	949.143											13.8	1218.79	1181.95
13.85	1392.91	1330.86											13.6	986.643	950.246											13.85	1218.79	1181.26
13.925	1392.91	1330.47											13.675	928.605	949.297											13.925	1218.79	1183.47
13.975	1276.83	1332											13.725	986.643	946.605											13.95	1160.76	1182.38
14.025	1334.87	1333.88											13.775	928.605	945.892											14	1218.79	1181.37
14.05	1334.87	1335.74											13.825	928.605	947.133											14.05	1160.76	1183.83
14.1	1392.91	1336.35											13.875	928.605	948.433											14.1	1160.76	1188.21
14.15	1276.83	1340.65											13.9	928.605	951.661											14.125	1160.76	1191.07
14.2	1334.87	1344.52											13.95	928.605	953.053											14.175	1218.79	1193.62
14.25	1392.91	1347.95											14	986.643	953.807											14.25	1218.79	1193.96
14.3	1392.91	1346.29											14.075	986.643	952.365											14.3	1160.76	1194.28
14.35	1334.87	1346.67											14.125	928.605	952.798											14.325	1102.72	1191.46
14.375	1276.83	1349.06											14.15	928.605	953.881											14.35	1218.79	1194.19
14.425	1334.87	1353.43											14.2	986.643	957.148											14.4	1218.79	1197.14
14.475	1392.91	1354.46											14.225	928.605	958.5											14.45	1218.79	1199.96
14.525	1392.91	1360.51											14.275	986.643	959.472											14.5	1276.83	1202.65
14.6	1334.87	1364.39											14.35	1044.68	960.719											14.575	1218.79	1205.19
14.625	1276.83	1364.53											14.425	928.605	962.23											14.625	1160.76	1204.13
14.65	1334.87	1365.01											14.45	870.567	963.655											14.675	1160.76	1203.21
14.7	1392.91	1367.65											14.5	928.605	964.981											14.7	1218.79	1204.59
14.75	1450.95	1370.56											14.525	986.643	966.531											14.75	1218.79	1208.26
14.825	1392.91	1374.92											14.575	986.643	970.173											14.8	1218.79	1211.98
14.875	1392.91	1376.95											14.625	986.643	971.808											14.825	1218.79	1215.4
14.925	1334.87	1378.5											14.675	986.643	972.97											14.9	1276.83	1216.97
14.975	1334.87	1379.89											14.75	986.643	972.1											14.95	1218.79	1220.08
15	1334.87	1379.88											14.8	928.605	974.479											15	1160.76	1219.42
15.05	1392.91	1380.31											14.825	928.605	977.016											15.025	1160.76	1220.59
15.1	1392.91	1386.12											14.85	986.643	978.165											15.05	1218.79	1223.89
15.125	1450.95	1391.99											14.9	1044.68	979.459											15.1	1276.83	1227.44
15.175	1392.91	1394.16											14.95	1044.68	982.43											15.15	1276.83	1230.88
15.25	1392.91	1397.58											15	986.643	983.651											15.225	1218.79	1235.75
15.3	1508.98	1399.15											15.075	986.643	984.655											15.275	1218.79	1237.08
15.325	1334.87	1401.06											15.125	986.643	983.884											15.325	1218.79	1236.71
15.375	1334.87	1399.84											15.175	928.605	984.737											15.375	1160.76	1238.05
15.4	1334.87	1401.97											15.2	928.605	985.321											15.4	1218.79	1239.5
15.425	1508.98	1407.43											15.25	986.643	985.957											15.425	1276.83	1242.94
15.475	1450.95	1411.23											15.3	1044.68	988.514											15.475	1334.87	1246.12
15.525	1450.95	1414.92											15.35	1044.68	989.229											15.55	1276.83	1246.83
15.6	1392.91	1411.62											15.4	986.643	988.089											15.625	1218.79	1248.8
15.65	1450.95	1414.98											15.45	928.605	987.285											15.675	1218.79	1250.79
15.7	1334.87	1413.49											15.5	986.643	986.789											15.7	1218.79	1249.72
15.725	1334.87	1419.26											15.55	1044.68	988.122											15.75	1218.79	1252.72
15.775	1450.95	1421.34											15.575	986.643	994.698											15.775	1276.83	1256.02
15.825	1508.98	1422.8											15.625	986.643	997.471											15.825	1334.87	1257.4
15.9	1450.95	1422.06											15.65	986.643	994.562											15.9	1334.87	1256.83
15.95	1450.95	1424.72											15.725	1044.68	993.12											15.95	1276.83	1259.57
16	1334.87	1427.69											15.775	986.643	995											16	1218.79	1262.18
16.025	1392.91	1429.41											15.825	928.605	995.229											16.025	1218.79	1263.11
16.05	1392.91	1431.38											15.875	986.643	995.674											16.075	1276.83	1262.67
16.1	1450.95	1433.26											15.925	986.643	994.778											16.1	1218.79	1266.12
16.15	1508.98	1434.68											15.975	986.643	999.032											16.15	1276.83	1269.68
16.2	1508.98	1437.15											16	986.643	999.379											16.2	1334.87	1271.14
16.275	1392.91	1437.58											16.05	1044.68	997.687											16.275	1276.83	1272.01
16.325	1392.91	1438.16											16.125	986.643	996.146											16.325	1276.83	1274.13
16.35	1392.91	1440.74											16.15	986.643	998.493											16.375	1218.79	1276.3
16.375	1392.91	1441.87											16.2	986.643	1001.3											16.4	1218.79	1277.29
16.425	1450.95	1444.63											16.225	986.643	1001.14											16.425	1276.83	1278.6
16.475	1508.98	1450.88											16.3	1044.68	1004.5											16.475	1334.87	1281.44
16.525	1508.98	1451.9											16.35	986.643	1007.63											16.525	1276.83	1283.91
16.6	1450.95	1450.76											16.375	986.643	1008.64											16.6	1334.87	1282.55
16.65	1392.91	1449.3											16.425	1044.68	1007.52											16.65	1276.83	1281.11
16.675	1450.95	1453.12											16.475	986.643	1006.46											16.7	1218.79	1283.3
16.7	1392.91	1457.25											16.5	986.643	1009.2											16.725	1218.79	1289.1
16.75	1567.02	1459.8											16.55	1044.68	1012.3											16.75	1276.83	1291.69
16.8	1392.91	1459.23											16.6	1102.72	1015.44											16.8	1276.83	1292.58
16.85	1625.06	1463.88											16.675	1044.68	1014.84											16.85	1392.91	1293.3
16.925	1392.91	1463.15											16.725	1044.68	1015.8											16.925	1334.87	1293.82
16.975	1450.95	1465.05											16.775	928.605	1018.63											16.975	1276.83	1294.12
17.025	1392.91	1466.49											16.825	928.605	1019.91											17.025	1276.83	1296.05
17.05	1508.98	1470											16.85	1044.68	1021.17											17.075	1334.87	1298.39
17.1	1450.95	1470.61											16.9	1044.68	1020.86											17.125	1276.83	1303
17.125	1508.98	1473.26											16.95	986.643	1025.79											17.15	1276.83	1307.68
17.2	1508.98	1472.31											16.975	1044.68	1028.79											17.2	1334.87	1308.65
17.25	1508.98	1474.22											17.05	1044.68	1027.99											17.25	1392.91	1309.32
17.3	1450.95	1474.01											17.1	1102.72	1028.65											17.325	1334.87	1311.54
17.35	1450.95	1475.42											17.15	928.605	1027.69											17.375	1276.83	1311.87
17.375	1392.91	1477.23											17.175	986.643	1026.95											17.425	1276.83	1312.17
17.425	1508.98	1479.75											17.225	1044.68	1026.41											17.45	1276.83	1314.63
17.475	1508.98	1480.76											17.25	1102.72	1029.47											17.5	1276.83	1318.89
17.525	1508.98	1482.99											17.325	1044.68	1030.81											17.55	1334.87	1321.2
17.6	1508.98	1482.99											17.375	1044.68	1031.98											17.6	1392.91	1321.55
17.65	1450.95	1482.63											17.45	1102.72	1034.51											17.65	1334.87	1321.45
17.7	1450.95	1482.2											17.5	986.643	1033.41											17.7	1276.83	1322.75
17.725	1450.95	1483.91											17.525	986.643	1034.32											17.725	1276.83	1324.25
17.775	1508.98	1486.19											17.575	986.643	1033.78											17.775	1334.87	1322.82
17.825	1508.98	1488.69											17.6	1044.68	1033.33											17.825	1392.91	1325.28
17.875	1508.98	1490.74											17.675	1102.72	1037.9											17.875	1334.87	1329.41
17.925	1450.95	1492.31											17.725	1044.68	1040.32											17.925	1276.83	1329.56
17.975	1508.98	1491.84											17.775	1044.68	1039.04											17.975	1334.87	1327.58
18.025	1567.02	1494.97											17.825	986.643	1039.68											18.025	1334.87	1327.2
18.075	1450.95	1493.27											17.85	1044.68	1042.57											18.075	1334.87	1325.31
18.1	1508.98	1497.34											17.9	1044.68	1044.27											18.125	1334.87	1329.04
18.15	1392.91	1496.89											17.95	1044.68	1046.32											18.15	1334.87	1331.55
18.175	1508.98	1501.16											17.975	1044.68	1048.03											18.2	1334.87	1335.58
18.25	1508.98	1499.86											18.05	1044.68	1047.18											18.275	1392.91	1337.36
18.3	1567.02	1503.57											18.1	1102.72	1049.38											18.325	1334.87	1339.11
18.375	1508.98	1503.9											18.15	986.643	1050											18.375	1276.83	1340.81
18.4	1508.98	1506.12											18.2	986.643	1049.02											18.4	1334.87	1340.55
18.45	1450.95	1507.13											18.25	1044.68	1049.84											18.45	1334.87	1342.09
18.475	1508.98	1508.78											18.275	1044.68	1050.9											18.475	1334.87	1344.19
18.525	1508.98	1512.26											18.325	1102.72	1054.08											18.525	1334.87	1346.85
18.575	1567.02	1515.34											18.375	1102.72	1055.26											18.6	1392.91	1349.37
18.65	1567.02	1514.59											18.425	1102.72	1055.66											18.65	1392.91	1351.41
18.7	1508.98	1517.13											18.475	1044.68	1055.93											18.7	1276.83	1351.42
18.75	1450.95	1519.89											18.55	1044.68	1056.73											18.75	1334.87	1351.24
18.775	1508.98	1522.83											18.575	1044.68	1056.49											18.775	1334.87	1352.73
18.825	1508.98	1524.4											18.625	986.643	1058.28											18.825	1334.87	1356.21
18.85	1567.02	1526.13											18.675	1102.72	1063.64											18.85	1334.87	1358.26
18.9	1567.02	1529.19											18.725	1102.72	1065.39											18.925	1392.91	1360.07
18.975	1567.02	1531.7											18.775	1102.72	1066.6											18.975	1450.95	1361.3
19.025	1508.98	1533.96											18.85	1102.72	1065.72											19.05	1392.91	1362.26
19.075	1450.95	1534.77											18.875	986.643	1066.49											19.075	1276.83	1363.62
19.1	1508.98	1537.51											18.9	986.643	1067.68											19.1	1334.87	1363.82
19.15	1508.98	1538.43											18.925	1102.72	1069.28											19.15	1392.91	1364.03
19.175	1567.02	1540.9											18.975	1102.72	1070.93											19.175	1392.91	1365.79
19.225	1567.02	1545.27											19.025	1102.72	1072.3											19.25	1450.95	1367.52
19.3	1625.06	1546.21											19.1	1102.72	1073.36											19.3	1392.91	1369.22
19.375	1567.02	1547.13											19.15	1102.72	1075.99											19.375	1392.91	1372.42
19.4	1450.95	1544.59											19.2	986.643	1076.76											19.4	1276.83	1372.15
19.45	1567.02	1545.36											19.225	1044.68	1077.53											19.45	1334.87	1370.6
19.5	1508.98	1546.35											19.275	1044.68	1075.21											19.5	1392.91	1371.48
19.525	1567.02	1552.5											19.325	1102.72	1076.93											19.525	1334.87	1374.44
19.575	1567.02	1556.63											19.375	1102.72	1078.6											19.575	1392.91	1376.92
19.625	1625.06	1558.74											19.425	1102.72	1079.53											19.625	1392.91	1378.9
19.7	1625.06	1557.27											19.5	1102.72	1080.03											19.675	1450.95	1380.7
19.75	1508.98	1557.49											19.55	1102.72	1080.44											19.725	1392.91	1382.31
19.775	1508.98	1557.83											19.575	986.643	1082.61											19.775	1334.87	1382.17
19.8	1567.02	1560.14											19.6	1044.68	1083.47											19.8	1334.87	1384.01
19.85	1567.02	1564.41											19.65	1102.72	1084.87											19.85	1392.91	1386.28
19.9	1567.02	1566.88											19.7	1160.76	1086.46											19.925	1392.91	1386.75
19.975	1567.02	1567.2											19.75	1160.76	1087.91											19.975	1392.91	1390.03
20.025	1625.06	1568.77											19.825	1102.72	1089.19											20.025	1392.91	1391.15
20.075	1567.02	1568.49											19.875	1044.68	1086.86											20.075	1392.91	1388.88
20.1	1508.98	1568.54											19.9	1044.68	1088.08											20.1	1334.87	1388.49
20.15	1508.98	1570.78											19.95	1044.68	1091.29											20.15	1334.87	1389.95
20.175	1567.02	1574.86											19.975	1102.72	1093.06											20.175	1392.91	1393.59
20.225	1625.06	1577.02											20.025	1102.72	1096.8											20.25	1450.95	1399.08
20.3	1567.02	1576.91											20.1	1160.76	1096.87											20.3	1450.95	1398.89
20.35	1567.02	1576.39											20.15	1102.72	1096.33											20.35	1392.91	1398.32
20.4	1567.02	1575.76											20.2	1102.72	1098.93											20.4	1392.91	1399.54
20.425	1567.02	1576.89											20.25	1044.68	1100.02											20.45	1392.91	1399.47
20.475	1567.02	1576.65											20.275	1102.72	1099.93											20.475	1392.91	1401.83
20.5	1625.06	1580.35											20.325	1044.68	1103.59											20.525	1334.87	1404.72
20.575	1625.06	1584.21											20.35	1102.72	1108.81											20.55	1450.95	1410.9
20.625	1625.06	1584.13											20.375	1102.72	1108.39											20.625	1508.98	1411.31
20.7	1625.06	1585.4											20.45	1218.79	1109.17											20.7	1508.98	1411.22
20.75	1508.98	1584.92											20.5	1160.76	1108.04											20.75	1392.91	1412.83
20.775	1508.98	1586.08											20.55	1044.68	1110.29											20.775	1334.87	1412.7
20.8	1567.02	1587.33											20.6	1044.68	1110.94											20.825	1392.91	1412.67
20.85	1625.06	1590.53											20.65	1102.72	1110.31											20.85	1392.91	1413.07
20.9	1625.06	1595.69											20.675	1102.72	1113.36											20.9	1392.91	1418.84
20.975	1625.06	1597.16											20.725	1102.72	1117.85											20.95	1450.95	1422.8
21.025	1625.06	1596.5											20.775	1160.76	1118.18											21	1450.95	1424.61
21.075	1567.02	1595.88											20.825	1160.76	1116.19											21.075	1450.95	1422.72
21.1	1567.02	1594.07											20.9	1102.72	1115.96											21.125	1392.91	1422.73
21.15	1567.02	1596											20.925	1102.72	1117.82											21.15	1334.87	1424.61
21.175	1567.02	1597.9											20.975	1102.72	1120.22											21.175	1392.91	1426.48
21.225	1625.06	1601.63											21.025	1160.76	1121.28											21.225	1508.98	1428.31
21.275	1683.1	1605.32											21.075	1160.76	1123.74											21.275	1450.95	1430.1
21.325	1625.06	1605.2											21.1	1102.72	1123.83											21.35	1450.95	1429.94
21.375	1567.02	1603.12											21.15	1160.76	1121.89											21.4	1450.95	1427.82
21.425	1567.02	1602.82											21.2	1102.72	1121.65											21.425	1334.87	1427.46
21.45	1567.02	1606.14											21.25	1102.72	1121.54											21.45	1392.91	1430.71
21.5	1625.06	1607.77											21.3	1102.72	1123.44											21.5	1450.95	1434.14
21.55	1625.06	1609.26											21.325	1102.72	1125.47											21.55	1450.95	1435.87
21.6	1625.06	1610.58											21.375	1160.76	1127.28											21.6	1508.98	1435.89
21.675	1683.1	1611.72											21.45	1218.79	1125.46											21.675	1508.98	1437.61
21.725	1625.06	1612.67											21.5	1102.72	1125.28											21.75	1450.95	1439.12
21.75	1567.02	1613.75											21.55	1044.68	1123.3											21.775	1334.87	1436.99
21.8	1567.02	1615.29											21.575	1102.72	1122.93											21.8	1392.91	1439.9
21.85	1625.06	1617.27											21.625	1102.72	1122.61											21.85	1450.95	1443.24
21.9	1625.06	1621.22											21.65	1160.76	1127.63											21.875	1450.95	1448.86
21.95	1625.06	1623.04											21.7	1102.72	1131.16											21.925	1450.95	1451.16
22	1625.06	1622.4											21.75	1160.76	1131											22	1508.98	1451.31
22.05	1625.06	1621.47											21.825	1218.79	1128.68											22.05	1508.98	1452.73
22.1	1567.02	1622.44											21.875	1102.72	1127.95											22.1	1392.91	1453.85
22.125	1567.02	1623.77											21.925	1044.68	1125.68											22.15	1392.91	1453.12
22.15	1625.06	1625.43											21.95	1044.68	1126.84											22.175	1392.91	1452.72
22.2	1683.1	1625.87											21.975	1160.76	1127.99											22.2	1508.98	1456.06
22.275	1741.13	1628.15											22.025	1160.76	1131.02											22.25	1508.98	1459.38
22.325	1625.06	1630.04											22.075	1160.76	1130.62											22.3	1450.95	1459.24
22.375	1625.06	1631.53											22.15	1160.76	1131.76											22.35	1450.95	1457.16
22.425	1625.06	1631.06											22.2	1160.76	1131.02											22.4	1450.95	1456.54
22.45	1567.02	1632.37											22.25	1044.68	1130.59											22.45	1450.95	1459.56
22.475	1625.06	1634.23											22.3	1102.72	1130.8											22.5	1450.95	1459.71
22.525	1683.1	1635.08											22.325	1160.76	1131.3											22.55	1508.98	1461.93
22.6	1683.1	1636.11											22.375	1160.76	1135.16											22.6	1508.98	1465.88
22.65	1625.06	1636.95											22.425	1160.76	1137.1											22.65	1450.95	1465.9
22.725	1625.06	1639.14											22.5	1160.76	1137.11											22.7	1450.95	1463.86
22.75	1625.06	1641.09											22.55	1102.72	1137.07											22.725	1450.95	1463.81
22.8	1625.06	1641.6											22.575	1102.72	1135.4											22.775	1508.98	1464.18
22.825	1625.06	1642.52											22.625	1160.76	1135.85											22.825	1450.95	1468.38
22.875	1625.06	1645.7											22.675	1160.76	1140.29											22.875	1450.95	1472.96
22.9	1683.1	1650.79											22.725	1160.76	1144.63											22.925	1508.98	1477.61
22.975	1683.1	1652.16											22.775	1160.76	1144.79											22.975	1450.95	1476.67
23.025	1683.1	1651.65											22.825	1160.76	1144.51											23.025	1508.98	1475.42
23.075	1625.06	1652.99											22.875	1102.72	1142.58											23.075	1450.95	1476.03
23.125	1567.02	1656.15											22.925	1102.72	1142.72											23.125	1450.95	1478.47
23.15	1625.06	1657.69											22.95	1102.72	1143.05											23.175	1450.95	1480.86
23.2	1683.1	1661.01											23	1160.76	1145.09											23.225	1450.95	1485.05
23.25	1683.1	1665.77											23.05	1160.76	1150.73											23.25	1450.95	1491.05
23.3	1683.1	1666.66											23.1	1218.79	1151.26											23.3	1508.98	1491.69
23.325	1683.1	1667.07											23.175	1102.72	1149.76											23.375	1567.02	1490.36
23.375	1741.13	1667.32											23.225	1160.76	1147.75											23.425	1450.95	1488.9
23.45	1625.06	1666.5											23.275	1102.72	1147.41											23.475	1450.95	1489.5
23.5	1625.06	1673.31											23.3	1160.76	1147.53											23.5	1508.98	1494
23.525	1625.06	1675.26											23.325	1102.72	1149.63											23.55	1508.98	1496.76
23.55	1683.1	1678.86											23.375	1160.76	1153.39											23.6	1508.98	1500.87
23.6	1683.1	1682.2											23.425	1218.79	1155.38											23.65	1508.98	1502.9
23.65	1741.13	1683.38											23.5	1218.79	1153.73											23.7	1567.02	1504.7
23.725	1741.13	1684.27											23.575	1160.76	1153.38											23.75	1508.98	1504.73
23.775	1683.1	1685.51											23.6	1102.72	1153.11											23.8	1450.95	1506.72
23.825	1683.1	1688.96											23.65	1102.72	1153.24											23.825	1450.95	1509.11
23.875	1625.06	1690.83											23.675	1160.76	1153.75											23.875	1567.02	1511.56
23.9	1683.1	1694.19											23.7	1160.76	1156.19											23.925	1567.02	1513.71
23.95	1741.13	1695.61											23.775	1218.79	1158.34											23.975	1567.02	1515.54
24	1741.13	1696.93											23.85	1218.79	1156.75											24.05	1508.98	1517.4
24.075	1741.13	1699.69											23.9	1160.76	1158.62											24.1	1508.98	1519.25
24.125	1625.06	1698.88											23.95	1044.68	1158.94											24.125	1450.95	1519.21
24.15	1683.1	1701.67											23.975	1102.72	1161.15											24.175	1508.98	1521.01
24.2	1741.13	1704.6											24	1160.76	1161.81											24.225	1567.02	1521.21
24.25	1741.13	1709.22											24.05	1218.79	1164.34											24.275	1567.02	1526.3
24.3	1683.1	1711.77											24.125	1218.79	1166.53											24.325	1508.98	1529.12
24.375	1741.13	1710.34											24.175	1160.76	1166.48											24.4	1508.98	1528.1
24.425	1683.1	1708.66											24.225	1160.76	1162.98											24.425	1508.98	1526.99
24.475	1625.06	1708.9											24.275	1102.72	1161.63											24.475	1450.95	1525.77
24.5	1683.1	1709.51											24.3	1160.76	1163.95											24.5	1508.98	1525.95
24.525	1683.1	1711.98											24.325	1160.76	1168.06											24.525	1567.02	1525.96
24.575	1741.13	1715.99											24.375	1160.76	1168.66											24.575	1567.02	1529.57
24.65	1857.21	1723.06											24.425	1218.79	1170.72											24.65	1625.06	1529.6
24.7	1683.1	1721.41											24.5	1218.79	1169.26											24.7	1508.98	1527.57
24.75	1741.13	1721.27											24.55	1160.76	1169.56											24.75	1508.98	1527.23
24.8	1683.1	1719.19											24.6	1102.72	1168.18											24.8	1450.95	1527.01
24.85	1683.1	1718.89											24.65	1160.76	1168.53											24.825	1508.98	1526.9
24.875	1683.1	1720.34											24.675	1160.76	1172.47											24.875	1508.98	1526.9
24.9	1741.13	1725.09											24.725	1160.76	1176.58											24.9	1567.02	1527.31
24.95	1799.17	1728.17											24.775	1218.79	1179.01											24.975	1567.02	1529.68
25	1741.13	1731.12											24.825	1218.79	1177.86											25.025	1567.02	1531.44
25.075	1741.13	1730.52											24.875	1218.79	1178.09											25.075	1508.98	1530.73
25.125	1683.1	1728.22											24.925	1160.76	1178.14											25.125	1508.98	1530.08
25.15	1741.13	1727.61											24.975	1102.72	1176.77											25.175	1508.98	1530.14
25.2	1741.13	1729.01											25	1218.79	1177.74											25.2	1567.02	1530.91
25.25	1683.1	1732.38											25.05	1160.76	1182.56											25.25	1508.98	1533.58
25.3	1799.17	1737.41											25.1	1218.79	1185.62											25.3	1567.02	1535.93
25.35	1741.13	1738.46											25.15	1160.76	1184.69											25.375	1567.02	1534.54
25.425	1741.13	1737.4											25.2	1218.79	1183.18											25.425	1567.02	1533.15
25.475	1683.1	1736.76											25.25	1160.76	1183.27											25.475	1450.95	1533.94
25.5	1683.1	1738.38											25.275	1102.72	1183.74											25.5	1450.95	1536.89
25.525	1741.13	1740.04											25.325	1160.76	1186.46											25.525	1567.02	1538.26
25.575	1799.17	1743.27											25.375	1276.83	1187.67											25.575	1567.02	1539.57
25.625	1799.17	1746.2											25.45	1276.83	1190.44											25.625	1567.02	1542.35
25.675	1799.17	1746.6											25.5	1160.76	1192.56											25.7	1508.98	1541.29
25.75	1741.13	1744.79											25.55	1160.76	1194.04											25.75	1567.02	1541.69
25.8	1683.1	1742.98											25.575	1160.76	1193.65											25.775	1508.98	1542.3
25.825	1625.06	1741.46											25.625	1160.76	1191.72											25.825	1508.98	1543.46
25.85	1799.17	1745.85											25.65	1218.79	1193.53											25.85	1567.02	1548.59
25.9	1741.13	1747.1											25.7	1218.79	1195.66											25.9	1567.02	1550.49
25.95	1799.17	1749.82											25.75	1218.79	1197.77											25.95	1567.02	1553.8
26	1799.17	1752.15											25.825	1218.79	1199.19											26	1567.02	1554.76
26.075	1741.13	1752.2											25.875	1160.76	1198.38											26.05	1567.02	1553.69
26.125	1683.1	1748.73											25.925	1160.76	1197.53											26.125	1625.06	1552.77
26.15	1741.13	1747.37											25.95	1160.76	1195.09											26.175	1508.98	1552.32
26.175	1683.1	1749.96											26	1218.79	1194.79											26.2	1450.95	1554.19
26.225	1799.17	1751.2											26.025	1160.76	1196.62											26.225	1508.98	1559.58
26.275	1799.17	1754.15											26.075	1218.79	1200.25											26.275	1625.06	1562.86
26.325	1799.17	1755.07											26.125	1276.83	1203.47											26.35	1625.06	1564.03
26.4	1799.17	1757.37											26.2	1276.83	1200.99											26.4	1625.06	1563.41
26.45	1741.13	1757.94											26.275	1160.76	1200.31											26.45	1508.98	1564.74
26.475	1683.1	1756.79											26.3	1160.76	1198.31											26.5	1508.98	1564.57
26.5	1683.1	1757.64											26.35	1160.76	1199.96											26.525	1567.02	1566.31
26.525	1799.17	1758.94											26.375	1218.79	1199.93											26.575	1625.06	1568.4
26.575	1857.21	1758.8											26.4	1218.79	1201.65											26.625	1625.06	1572.37
26.65	1799.17	1758.72											26.45	1276.83	1201.68											26.675	1567.02	1574.13
26.725	1741.13	1759.9											26.525	1218.79	1201.22											26.725	1567.02	1571.77
26.775	1741.13	1760.78											26.575	1218.79	1198.72											26.8	1567.02	1572.79
26.8	1683.1	1765.11											26.625	1160.76	1201.67											26.825	1508.98	1574.07
26.825	1683.1	1767.92											26.65	1102.72	1202.03											26.875	1567.02	1575.62
26.85	1799.17	1771.1											26.7	1160.76	1202.86											26.9	1567.02	1573.98
26.9	1799.17	1771.23											26.725	1218.79	1203.49											26.95	1625.06	1575.97
26.975	1857.21	1771.35											26.8	1276.83	1205.45											27.025	1625.06	1577.81
27.025	1799.17	1770.79											26.85	1218.79	1205.31											27.075	1567.02	1579.16
27.075	1741.13	1774.82											26.925	1218.79	1206.82											27.125	1567.02	1580.35
27.125	1741.13	1775.39											26.975	1160.76	1206.89											27.15	1508.98	1581.68
27.15	1683.1	1776.25											27	1102.72	1207.39											27.175	1508.98	1583.15
27.175	1741.13	1777.73											27.025	1218.79	1208.3											27.225	1625.06	1584.75
27.225	1857.21	1777.91											27.075	1218.79	1209.28											27.275	1625.06	1586.45
27.275	1857.21	1778											27.125	1276.83	1209.98											27.35	1683.1	1591.69
27.35	1799.17	1781.06											27.2	1276.83	1211.92											27.425	1625.06	1593.27
27.425	1799.17	1781.77											27.25	1218.79	1213.57											27.475	1508.98	1592.4
27.475	1741.13	1782.35											27.3	1160.76	1211.83											27.5	1508.98	1589.39
27.525	1741.13	1783.45											27.325	1102.72	1210.45											27.525	1567.02	1591.71
27.55	1741.13	1783.5											27.35	1218.79	1213.14											27.55	1625.06	1592.86
27.575	1799.17	1787.47											27.4	1276.83	1218.04											27.625	1625.06	1596.25
27.625	1799.17	1791.24											27.475	1276.83	1222.6											27.675	1625.06	1599.32
27.675	1857.21	1792.61											27.525	1218.79	1226.17											27.725	1625.06	1599.85
27.725	1799.17	1790.01											27.575	1218.79	1224.13											27.8	1625.06	1600.06
27.8	1857.21	1789.38											27.625	1218.79	1222.41											27.85	1567.02	1600.6
27.85	1799.17	1792.92											27.675	1218.79	1221.35											27.875	1508.98	1601.79
27.9	1741.13	1796.85											27.7	1160.76	1224.32											27.925	1625.06	1603.28
27.95	1799.17	1798.97											27.75	1276.83	1227.58											27.95	1625.06	1604.72
27.975	1741.13	1803.91											27.8	1218.79	1232.34											28	1625.06	1607.66
28.025	1799.17	1802.92											27.85	1334.87	1234.84											28.05	1625.06	1608.31
28.075	1799.17	1799.76											27.925	1218.79	1233.2											28.125	1683.1	1608.56
28.15	1857.21	1798.49											27.975	1218.79	1231.16											28.175	1625.06	1607.18
28.2	1799.17	1799.4											28	1160.76	1230.9											28.225	1567.02	1607.9
28.25	1741.13	1804.03											28.025	1218.79	1231.22											28.25	1567.02	1610.71
28.275	1741.13	1807.1											28.075	1218.79	1233.63											28.3	1625.06	1613.4
28.325	1799.17	1808.25											28.125	1276.83	1235.92											28.35	1625.06	1615.63
28.375	1857.21	1809.03											28.2	1276.83	1237.77											28.4	1625.06	1613.97
28.425	1857.21	1807.55											28.25	1276.83	1233.84											28.45	1625.06	1611.82
28.5	1857.21	1805.64											28.325	1218.79	1233.19											28.5	1625.06	1612.93
28.55	1799.17	1807.4											28.325	1218.79	1232.7											28.55	1567.02	1612.64
28.575	1741.13	1809.72											28.375	1160.76	1232.7											28.575	1567.02	1614.72
28.6	1741.13	1812.27											28.375	1218.79	1236.6											28.625	1567.02	1617.28
28.65	1857.21	1814.71											28.425	1276.83	1240.32											28.675	1683.1	1617.76
28.7	1857.21	1815.17											28.475	1334.87	1241.64											28.725	1625.06	1617.37
28.775	1915.25	1813.63											28.55	1276.83	1238.7											28.775	1683.1	1614.89
28.825	1799.17	1811.95											28.625	1218.79	1235.57											28.85	1625.06	1614.37
28.875	1741.13	1811.97											28.675	1102.72	1234.76											28.875	1508.98	1615.82
28.9	1741.13	1812.15											28.675	1102.72	1236.26											28.925	1567.02	1617.34
28.925	1857.21	1814.34											28.7	1276.83	1237.87											28.95	1625.06	1617.4
29	1915.25	1815.13											28.75	1334.87	1239.23											29.025	1683.1	1619.41
29.075	1857.21	1819.47											28.825	1334.87	1241.91											29.075	1683.1	1621.14
29.125	1799.17	1822.07											28.9	1276.83	1244.03											29.125	1625.06	1618.85
29.175	1799.17	1821.04											28.95	1218.79	1240.63											29.175	1625.06	1618.13
29.225	1683.1	1820.12											29	1160.76	1237.66											29.2	1567.02	1616.24
29.25	1799.17	1819.29											29.025	1160.76	1233.89											29.225	1567.02	1616.56
29.275	1857.21	1820.07											29.05	1218.79	1239.22											29.275	1625.06	1618.75
29.325	1915.25	1820.89											29.1	1276.83	1242.73											29.325	1683.1	1622.8
29.4	1857.21	1826.71											29.15	1276.83	1245.65											29.4	1683.1	1625.32
29.45	1799.17	1828.84											29.2	1334.87	1246.09											29.45	1625.06	1625.95
29.5	1799.17	1825.71											29.275	1218.79	1244.41											29.5	1567.02	1624.68
29.55	1799.17	1822.6											29.325	1218.79	1241.25											29.55	1567.02	1625.26
29.575	1799.17	1821.36											29.35	1160.76	1240.36											29.575	1625.06	1626.12
29.625	1799.17	1823.83											29.4	1276.83	1241.71											29.625	1625.06	1627.25
29.675	1857.21	1828.14											29.425	1276.83	1244.98											29.65	1625.06	1630.18
29.725	1857.21	1832.41											29.475	1276.83	1247.96											29.7	1683.1	1633.03
29.775	1857.21	1833.24											29.55	1334.87	1248.78											29.775	1683.1	1633.92
29.825	1799.17	1832.15											29.6	1218.79	1245.9											29.825	1625.06	1634.39
29.85	1799.17	1827.58											29.65	1160.76	1244.59											29.875	1567.02	1632.87
29.9	1799.17	1828.53											29.675	1160.76	1243.65											29.9	1567.02	1633.43
29.95	1857.21	1830.04											29.7	1218.79	1245.26											29.95	1683.1	1632.98
30	1857.21	1837.05											29.75	1334.87	1247.54											30	1683.1	1636.45
30.05	1857.21	1843.61											29.8	1334.87	1251.38											30.05	1625.06	1641.63
30.1	1857.21	1845.65											29.875	1276.83	1250.81											30.1	1625.06	1642.55
30.15	1857.21	1841.97											29.95	1218.79	1245.81											30.15	1683.1	1641.09
30.2	1857.21	1840.38											30	1218.79	1244.21											30.2	1625.06	1639.77
30.225	1799.17	1839.97											30	1160.76	1245.11											30.225	1567.02	1640.77
30.275	1799.17	1842.28											30.025	1160.76	1248.51											30.25	1625.06	1644.09
30.3	1857.21	1844.73											30.05	1276.83	1250.68											30.3	1683.1	1645.96
30.35	1915.25	1851.61											30.125	1392.91	1251.26											30.35	1741.13	1651.01
30.425	1857.21	1850.46											30.2	1392.91	1253.01											30.4	1683.1	1653.61
30.475	1857.21	1848.77											30.275	1218.79	1252.16											30.45	1625.06	1650.66
30.525	1857.21	1847.52											30.35	1160.76	1249.37											30.5	1625.06	1649.65
30.55	1741.13	1848.9											30.375	1160.76	1248.71											30.55	1625.06	1649.35
30.6	1799.17	1851.01											30.375	1160.76	1248.62											30.6	1625.06	1651.6
30.65	1915.25	1853.18											30.4	1276.83	1252.52											30.625	1683.1	1655.73
30.7	1915.25	1856.6											30.45	1334.87	1253.23											30.675	1683.1	1659.18
30.775	1915.25	1860.93											30.525	1334.87	1256.92											30.725	1683.1	1661.62
30.825	1857.21	1861.22											30.6	1276.83	1256.41											30.8	1683.1	1661.83
30.85	1799.17	1858.12											30.65	1218.79	1257.34											30.85	1625.06	1660.48
30.875	1799.17	1857.23											30.7	1160.76	1256.94											30.9	1625.06	1657.88
30.9	1857.21	1856.99											30.7	1218.79	1255.55											30.925	1625.06	1657.73
30.95	1857.21	1860.47											30.725	1276.83	1259.98											30.95	1625.06	1663.13
31	1973.29	1863.55											30.775	1276.83	1262.73											30.975	1683.1	1668.08
31.075	1915.25	1867.45											30.825	1334.87	1264.67											31.025	1741.13	1670.4
31.15	1915.25	1867.22											30.9	1334.87	1263.92											31.1	1741.13	1666.99
31.2	1799.17	1865.39											30.975	1276.83	1259.59											31.175	1683.1	1665.68
31.225	1683.1	1864.15											31.025	1160.76	1259.5											31.225	1567.02	1666.76
31.225	1741.13	1865.03											31.05	1160.76	1262.1											31.25	1567.02	1666.47
31.25	1915.25	1866.12											31.075	1276.83	1265.16											31.275	1683.1	1667.87
31.3	1973.29	1867.41											31.125	1334.87	1268.02											31.325	1741.13	1670.94
31.375	2031.32	1871.99											31.175	1334.87	1271.88											31.4	1741.13	1675.36
31.45	1915.25	1872.67											31.25	1276.83	1269.92											31.45	1683.1	1673.95
31.525	1857.21	1869.78											31.3	1276.83	1265.85											31.525	1683.1	1672.31
31.575	1683.1	1868.92											31.35	1276.83	1263.74											31.55	1567.02	1671.11
31.575	1799.17	1870.41											31.375	1160.76	1266.12											31.575	1567.02	1674.07
31.6	1915.25	1873.88											31.4	1218.79	1272.99											31.6	1741.13	1675.88
31.625	1973.29	1877.14											31.45	1334.87	1274.96											31.65	1741.13	1677.74
31.7	1973.29	1881.71											31.5	1334.87	1276.32											31.725	1799.17	1682.41
31.775	1915.25	1880.44											31.575	1334.87	1276.74											31.8	1741.13	1684.57
31.85	1857.21	1877.04											31.625	1276.83	1273.09											31.875	1625.06	1683.02
31.9	1799.17	1877.47											31.7	1276.83	1271.33											31.9	1567.02	1680.29
31.925	1741.13	1880.15											31.725	1160.76	1272.09											31.925	1567.02	1680.1
31.925	1857.21	1883.22											31.75	1218.79	1275.36											31.95	1683.1	1683.63
31.975	1973.29	1886.34											31.775	1276.83	1277.39											31.975	1741.13	1688.66
32.025	1973.29	1887.28											31.825	1334.87	1280.9											32.05	1799.17	1693
32.1	1973.29	1887.59											31.9	1392.91	1281.81											32.125	1799.17	1693.23
32.175	1857.21	1887.58											31.975	1276.83	1281.99											32.2	1625.06	1691.55
32.225	1799.17	1886.04											32.025	1218.79	1282.09											32.25	1567.02	1688.27
32.25	1741.13	1887.02											32.05	1160.76	1280.88											32.25	1567.02	1685.58
32.275	1857.21	1888.98											32.075	1218.79	1282.11											32.275	1741.13	1688.72
32.325	1973.29	1894.65											32.1	1392.91	1285.76											32.325	1799.17	1692.41
32.375	1973.29	1899.62											32.2	1392.91	1291.16											32.375	1741.13	1697.85
32.45	1915.25	1897.92											32.25	1334.87	1293.88											32.45	1741.13	1700.62
32.5	1915.25	1893.29											32.325	1276.83	1292.06											32.525	1683.1	1697.29
32.575	1915.25	1890.46											32.375	1218.79	1290.09											32.575	1683.1	1695.68
32.6	1799.17	1888.85											32.375	1160.76	1288.96											32.6	1567.02	1694.89
32.625	1857.21	1893.76											32.4	1276.83	1292.06											32.625	1683.1	1698.33
32.65	1973.29	1899.21											32.45	1334.87	1295.3											32.65	1741.13	1700.35
32.725	1973.29	1904.21											32.5	1392.91	1299.89											32.725	1799.17	1705.57
32.8	1973.29	1902.8											32.575	1392.91	1303.96											32.8	1741.13	1706.48
32.85	1857.21	1900.26											32.65	1276.83	1302.22											32.85	1741.13	1704.62
32.9	1857.21	1897.9											32.7	1276.83	1299.94											32.9	1683.1	1704.39
32.925	1799.17	1898.26											32.725	1218.79	1299.66											32.925	1567.02	1703.35
32.975	1857.21	1901.31											32.75	1218.79	1301.69											32.95	1625.06	1706.8
33	1973.29	1904.84											32.8	1334.87	1304.15											32.975	1741.13	1710.96
33.05	1973.29	1908.18											32.85	1392.91	1306.72											33.05	1857.21	1713.28
33.125	1915.25	1910.66											32.9	1392.91	1310.59											33.125	1799.17	1714.64
33.175	1915.25	1906.96											32.975	1334.87	1308.59											33.2	1683.1	1713.12
33.25	1857.21	1904.59											33.05	1334.87	1306.01											33.25	1625.06	1712.81
33.275	1857.21	1904.51											33.075	1218.79	1305.04											33.275	1567.02	1711.27
33.3	1857.21	1907.05											33.1	1218.79	1304.45											33.3	1683.1	1712.57
33.325	1915.25	1911.86											33.125	1276.83	1306.44											33.325	1741.13	1718.24
33.375	1973.29	1914.88											33.175	1334.87	1308.8											33.375	1799.17	1721.99
33.45	2031.32	1915.43											33.225	1392.91	1310.52											33.425	1857.21	1722.8
33.525	1973.29	1911.6											33.3	1392.91	1309.39											33.5	1741.13	1720.67
33.575	1857.21	1909.02											33.375	1334.87	1305.73											33.575	1741.13	1720
33.6	1741.13	1908.65											33.4	1218.79	1304.27											33.625	1625.06	1720.24
33.6	1799.17	1910.82											33.425	1160.76	1305.68											33.625	1567.02	1721.36
33.625	1915.25	1911.76											33.425	1276.83	1307.75											33.65	1741.13	1724.59
33.675	2031.32	1914.56											33.475	1392.91	1308.25											33.7	1799.17	1727.68
33.775	2089.36	1918.88											33.575	1450.95	1309.92											33.775	1857.21	1731.86
33.85	1973.29	1919.09											33.625	1334.87	1308.68											33.85	1741.13	1729.95
33.925	1857.21	1917.06											33.7	1276.83	1308.27											33.925	1741.13	1727.57
33.95	1799.17	1918.73											33.75	1218.79	1304.71											33.95	1625.06	1725.7
33.95	1799.17	1919.48											33.775	1218.79	1303.98											33.975	1625.06	1728.06
33.975	1915.25	1922.72											33.775	1276.83	1307.59											33.975	1683.1	1730.91
34	2031.32	1924.34											33.825	1334.87	1311.12											34.025	1799.17	1733.9
34.075	2031.32	1928.64											33.875	1392.91	1315.48											34.075	1857.21	1736.7
34.15	1973.29	1929.98											33.925	1334.87	1315.37											34.175	1799.17	1735.21
34.225	1915.25	1927.17											34	1334.87	1309.58											34.25	1741.13	1732.84
34.275	1857.21	1924.93											34.05	1276.83	1307.48											34.3	1683.1	1729.01
34.3	1799.17	1925.46											34.1	1218.79	1307.85											34.3	1625.06	1733.09
34.325	1915.25	1926.53											34.125	1276.83	1309.14											34.325	1683.1	1737.91
34.35	1973.29	1929.34											34.15	1334.87	1312.55											34.35	1741.13	1740.93
34.4	2031.32	1931.67											34.2	1334.87	1317.45											34.425	1857.21	1741.47
34.475	1973.29	1933.18											34.275	1392.91	1318.2											34.5	1857.21	1739.19
34.55	1915.25	1930.78											34.325	1392.91	1314.8											34.575	1741.13	1737.83
34.6	1857.21	1930.1											34.4	1276.83	1311.34											34.625	1625.06	1736.5
34.625	1857.21	1929.9											34.425	1218.79	1309.99											34.625	1625.06	1735.84
34.65	1915.25	1933.94											34.45	1218.79	1311.08											34.65	1683.1	1738.08
34.675	1973.29	1935.37											34.475	1334.87	1314.61											34.7	1799.17	1739.44
34.75	2031.32	1936.94											34.525	1450.95	1318.38											34.75	1857.21	1742.67
34.8	1973.29	1937.29											34.6	1392.91	1321.39											34.825	1799.17	1746.75
34.875	1973.29	1934.53											34.675	1334.87	1318.01											34.9	1741.13	1744.2
34.925	1915.25	1931.53											34.725	1334.87	1312.66											34.95	1683.1	1741.27
34.975	1857.21	1931.13											34.775	1218.79	1313.15											34.975	1625.06	1740.85
34.975	1857.21	1935.55											34.775	1218.79	1316.38											35	1683.1	1744.8
35.025	1973.29	1939.15											34.8	1276.83	1320.16											35.025	1799.17	1747.48
35.075	1973.29	1942.48											34.875	1450.95	1320.4											35.1	1857.21	1750.11
35.125	2031.32	1944.52											34.95	1450.95	1323.28											35.15	1799.17	1752.01
35.2	1973.29	1941.86											35.025	1334.87	1321.61											35.225	1741.13	1749.44
35.275	1915.25	1938.89											35.075	1218.79	1317.93											35.275	1741.13	1744.9
35.3	1799.17	1940.03											35.1	1160.76	1314.77											35.3	1683.1	1744.34
35.3	1799.17	1942.18											35.1	1218.79	1315.87											35.3	1683.1	1744.99
35.325	1973.29	1945											35.125	1392.91	1315.91											35.35	1741.13	1748.38
35.375	2089.36	1947.84											35.2	1392.91	1319.53											35.4	1915.25	1753.51
35.45	2031.32	1951.55											35.275	1392.91	1324.18											35.475	1799.17	1757.83
35.525	1973.29	1948.97											35.35	1392.91	1324.25											35.525	1741.13	1756.06
35.6	1915.25	1946.05											35.4	1276.83	1320.4											35.6	1683.1	1752.26
35.625	1857.21	1943.77											35.425	1218.79	1317.04											35.625	1683.1	1750.5
35.65	1857.21	1944.31											35.45	1218.79	1314.49											35.65	1683.1	1751.41
35.675	1973.29	1947.34											35.475	1334.87	1316.14											35.675	1741.13	1755.32
35.725	1973.29	1951.83											35.525	1392.91	1321.66											35.725	1799.17	1761.23
35.775	2031.32	1955.27											35.575	1392.91	1326.64											35.775	1857.21	1764.37
35.85	1973.29	1954.22											35.65	1392.91	1325.46											35.85	1857.21	1764.41
35.925	2031.32	1951.23											35.725	1334.87	1320.33											35.925	1799.17	1760.47
35.975	1915.25	1948.83											35.775	1276.83	1317.18											35.975	1741.13	1758.82
35.975	1799.17	1949.2											35.8	1160.76	1318.55											36	1567.02	1761.65
36	1915.25	1952											35.8	1276.83	1322.55											36.025	1683.1	1765.19
36.05	2031.32	1955.01											35.85	1450.95	1326.64											36.075	1857.21	1767.23
36.1	2089.36	1960.99											35.925	1392.91	1332.04											36.15	1857.21	1772.06
36.2	2031.32	1960.89											36	1392.91	1333.15											36.2	1799.17	1772.17
36.275	1973.29	1958.46											36.05	1276.83	1329.95											36.275	1741.13	1769.77
36.325	1857.21	1956.23											36.1	1334.87	1326.52											36.3	1741.13	1767.7
36.325	1799.17	1954.84											36.1	1160.76	1327.27											36.3	1625.06	1770.05
36.325	1915.25	1957.7											36.125	1276.83	1329.44											36.325	1741.13	1773.04
36.375	2031.32	1961.03											36.15	1392.91	1332.36											36.375	1857.21	1774.48
36.45	2031.32	1965.72											36.2	1450.95	1334.69											36.45	1857.21	1778.97
36.525	2031.32	1964.25											36.275	1392.91	1333.87											36.55	1915.25	1780.89
36.6	1973.29	1958.48											36.35	1392.91	1330.23											36.625	1799.17	1778.69
36.65	1915.25	1957.76											36.425	1276.83	1328.52											36.65	1683.1	1774.9
36.65	1799.17	1959.66											36.475	1160.76	1327.83											36.675	1625.06	1777.34
36.675	1915.25	1962.63											36.475	1218.79	1329.71											36.7	1741.13	1780.69
36.7	2031.32	1966											36.5	1392.91	1333.82											36.725	1857.21	1783.97
36.775	2089.36	1970.65											36.55	1450.95	1337.62											36.775	1857.21	1788.03
36.85	2089.36	1970.95											36.625	1450.95	1338.57											36.875	1915.25	1787.59
36.925	1973.29	1967.21											36.7	1392.91	1335.13											36.95	1857.21	1783.3
36.975	1857.21	1965.38											36.775	1276.83	1331.71											37	1683.1	1779.22
37	1799.17	1964.22											36.8	1160.76	1330.82											37	1625.06	1777.53
37	1915.25	1967.13											36.8	1276.83	1330.91											37.025	1683.1	1780.08
37.05	2031.32	1968.81											36.825	1392.91	1333.51											37.05	1857.21	1784.99
37.125	2089.36	1974.2											36.875	1450.95	1337.96											37.125	1915.25	1791.61
37.2	2089.36	1980.79											36.95	1450.95	1343.25											37.2	1857.21	1797.4
37.275	1973.29	1979.17											37.025	1334.87	1340.35											37.275	1799.17	1791.78
37.325	1973.29	1976.86											37.1	1276.83	1335.21											37.325	1799.17	1785.65
37.35	1799.17	1975.17											37.15	1218.79	1334.43											37.35	1625.06	1783.72
37.375	1915.25	1976.62											37.15	1218.79	1334.91											37.375	1683.1	1786.3
37.4	1973.29	1980.87											37.175	1334.87	1339.4											37.4	1799.17	1789.3
37.45	2089.36	1986.9											37.2	1392.91	1341.93											37.45	1915.25	1793.59
37.525	2089.36	1991.85											37.275	1450.95	1347.14											37.525	1857.21	1798.51
37.6	2031.32	1990.09											37.35	1450.95	1344.44											37.6	1799.17	1793.8
37.65	1973.29	1986.02											37.45	1334.87	1340.99											37.675	1799.17	1788.84
37.7	1857.21	1984.37											37.475	1218.79	1339.64											37.7	1683.1	1786.48
37.7	1915.25	1983.9											37.5	1218.79	1341.07											37.7	1683.1	1787.01
37.75	2031.32	1989.22											37.525	1334.87	1341.84											37.75	1799.17	1793.52
37.8	2031.32	1994.38											37.55	1450.95	1346.57											37.8	1915.25	1798.51
37.875	2089.36	1998.7											37.625	1450.95	1350.85											37.9	1915.25	1800.98
37.95	2031.32	1995.02											37.7	1392.91	1348.71											37.975	1799.17	1798.73
38	1973.29	1992.37											37.775	1334.87	1343.89											38	1741.13	1795.83
38.025	1857.21	1991.73											37.825	1218.79	1344.21											38	1625.06	1795.12
38.05	1915.25	1993.75											37.825	1218.79	1346.9											38.025	1741.13	1795.4
38.075	2031.32	1998.43											37.85	1334.87	1348.9											38.05	1857.21	1800.06
38.125	2089.36	2001.69											37.875	1450.95	1351.75											38.125	1915.25	1805.38
38.175	2089.36	2002.52											37.925	1450.95	1354.44											38.2	1915.25	1808.46
38.25	2031.32	2000.24											38.025	1450.95	1354.08											38.225	1857.21	1808.31
38.325	2031.32	1995.5											38.1	1392.91	1352.55											38.3	1799.17	1803.69
38.375	1973.29	1993.02											38.175	1276.83	1351.16											38.35	1683.1	1802.78
38.375	1799.17	1993.45											38.175	1160.76	1350.93											38.375	1625.06	1806.22
38.375	1915.25	1998.31											38.175	1276.83	1355.25											38.375	1799.17	1808.72
38.425	2031.32	2000.1											38.2	1450.95	1356.61											38.4	1915.25	1809.94
38.5	2147.4	2006.54											38.275	1508.98	1357.77											38.475	1973.29	1814.51
38.6	2147.4	2004.82											38.35	1450.95	1361.12											38.575	1857.21	1814.58
38.675	2031.32	2002.09											38.45	1334.87	1357.95											38.65	1799.17	1811.68
38.725	1915.25	1997.8											38.5	1276.83	1354.54											38.7	1683.1	1808.68
38.725	1799.17	1999.43											38.5	1218.79	1351.88											38.7	1625.06	1808.44
38.725	1915.25	2002.01											38.525	1276.83	1352.15											38.7	1799.17	1810.94
38.775	2089.36	2005.2											38.55	1392.91	1356.88											38.75	1915.25	1813.63
38.85	2147.4	2008.33											38.6	1450.95	1361.66											38.8	1973.29	1817.71
38.925	2147.4	2010.39											38.65	1450.95	1365.16											38.875	1915.25	1819.12
39	1973.29	2009.51											38.75	1450.95	1363.63											38.95	1799.17	1817.51
39.025	1915.25	2008.55											38.8	1334.87	1361.48											39.025	1741.13	1815.42
39.05	1857.21	2006.64											38.85	1218.79	1360.05											39.025	1683.1	1814.17
39.075	1973.29	2007.5											38.85	1276.83	1360											39.05	1741.13	1815.98
39.1	2031.32	2010.78											38.9	1392.91	1362.52											39.075	1857.21	1816.74
39.15	2089.36	2015.49											38.925	1392.91	1366.6											39.125	1915.25	1818.87
39.225	2089.36	2017.2											38.975	1392.91	1367.83											39.175	1915.25	1817.92
39.275	2031.32	2015.91											39.05	1450.95	1365.87											39.275	1857.21	1817.31
39.325	1973.29	2014.5											39.125	1392.91	1361.71											39.325	1799.17	1816.51
39.375	1915.25	2013.95											39.175	1276.83	1361.65											39.375	1683.1	1816.52
39.375	1915.25	2014.59											39.175	1218.79	1362.58											39.4	1683.1	1817.67
39.4	2089.36	2017.62											39.2	1334.87	1364.51											39.425	1857.21	1818.08
39.425	2147.4	2020.82											39.25	1450.95	1365.56											39.475	1915.25	1818.95
39.525	2147.4	2026.95											39.3	1508.98	1368.14											39.525	1857.21	1822.36
39.6	2031.32	2024.75											39.375	1392.91	1367.47											39.6	1857.21	1820.45
39.675	2031.32	2021.37											39.45	1392.91	1365.44											39.675	1857.21	1817.65
39.725	1857.21	2018.14											39.5	1334.87	1363.69											39.725	1741.13	1817.17
39.725	1915.25	2017.92											39.525	1160.76	1365.1											39.725	1683.1	1818.12
39.725	2031.32	2021.02											39.525	1334.87	1367.79											39.75	1799.17	1818.63
39.775	2147.4	2024.9											39.55	1450.95	1369.22											39.775	1915.25	1819.56
39.825	2089.36	2029.76											39.625	1508.98	1371.78											39.85	1973.29	1821.44
39.925	2089.36	2029.3											39.725	1508.98	1372.93											39.925	1857.21	1819.84
39.975	2031.32	2025.72											39.8	1392.91	1371.12											40	1799.17	1817.29
40.025	1973.29	2024.1											39.85	1276.83	1369.23											40.025	1741.13	1817
40.05	1857.21	2025.43											39.875	1160.76	1368.24											40.05	1683.1	1818.09
40.05	1973.29	2028.18											39.875	1276.83	1370.03											40.05	1741.13	1820.58
40.075	2089.36	2028.23											39.9	1392.91	1374.26											40.075	1857.21	1821.9
40.15	2147.4	2031.07											39.95	1508.98	1376.84											40.15	1973.29	1826.01
40.225	2147.4	2032.28											40.025	1508.98	1378.32											40.225	1915.25	1826.94
40.325	2031.32	2030.64											40.125	1392.91	1376.81											40.325	1857.21	1823.49
40.375	1915.25	2027.49											40.175	1276.83	1375.2											40.375	1741.13	1821.93
40.4	1857.21	2026.88											40.2	1218.79	1372.58											40.4	1683.1	1822.94
40.4	1973.29	2027.27											40.2	1276.83	1370.81											40.4	1741.13	1823.41
40.425	2089.36	2028.3											40.225	1450.95	1373.3											40.425	1857.21	1826.43
40.475	2147.4	2032.38											40.275	1450.95	1379.38											40.475	1915.25	1830.99
40.55	2147.4	2035.1											40.35	1450.95	1384.3											40.55	1915.25	1832.66
40.625	2031.32	2031.48											40.425	1450.95	1380.9											40.625	1915.25	1829.58
40.7	2031.32	2029.71											40.5	1450.95	1377.01											40.725	1857.21	1826.47
40.725	1857.21	2030.78											40.55	1276.83	1375.5											40.75	1625.06	1826.21
40.725	1915.25	2033.13											40.55	1218.79	1377.02											40.75	1683.1	1826.89
40.75	2031.32	2036.1											40.575	1334.87	1379.35											40.75	1857.21	1829.72
40.775	2147.4	2039.02											40.6	1508.98	1383.37											40.8	1915.25	1832.81
40.85	2205.44	2040.88											40.675	1508.98	1389.98											40.875	1973.29	1837.03
40.95	2147.4	2037.92											40.75	1450.95	1384.82											40.975	1915.25	1834.89
41.05	2031.32	2036.43											40.825	1392.91	1380.7											41.05	1857.21	1832.32
41.1	1857.21	2035.85											40.875	1276.83	1378.92											41.075	1683.1	1832.2
41.1	1857.21	2036.5											40.9	1218.79	1378.6											41.075	1683.1	1836.71
41.1	2031.32	2039.59											40.9	1334.87	1383.16											41.1	1857.21	1838.7
41.125	2147.4	2044.45											40.95	1450.95	1388.17											41.15	1915.25	1842.44
41.2	2147.4	2048.52											41	1508.98	1392.3											41.225	1973.29	1846.93
41.275	2147.4	2044.65											41.075	1450.95	1389.6											41.3	1915.25	1844.99
41.375	2089.36	2040.31											41.175	1392.91	1384.13											41.375	1857.21	1840.7
41.425	1915.25	2039.89											41.2	1334.87	1380.62											41.425	1683.1	1836.91
41.425	1857.21	2040.63											41.225	1218.79	1381.59											41.425	1683.1	1839.54
41.45	2031.32	2047.49											41.225	1334.87	1385.5											41.425	1857.21	1843.3
41.475	2147.4	2051.08											41.25	1450.95	1389.81											41.475	1915.25	1849.06
41.525	2147.4	2055.38											41.325	1508.98	1393.2											41.55	1915.25	1853.95
41.625	2147.4	2049.79											41.425	1508.98	1391.57											41.625	1973.29	1852.33
41.7	2089.36	2047.07											41.525	1450.95	1385.6											41.725	1857.21	1848.27
41.75	1915.25	2044.79											41.575	1276.83	1383.42											41.75	1741.13	1846.18
41.775	1857.21	2047.01											41.575	1160.76	1382.27											41.75	1683.1	1846.69
41.775	2031.32	2050.31											41.575	1334.87	1383.69											41.775	1799.17	1849.79
41.825	2147.4	2055.56											41.6	1450.95	1385.8											41.8	1973.29	1853.61
41.875	2147.4	2061.77											41.675	1508.98	1394.77											41.875	1973.29	1862.43
41.95	2147.4	2059.9											41.775	1508.98	1397.49											41.95	1915.25	1861.26
42.05	2031.32	2055.23											41.85	1392.91	1390.55											42.025	1857.21	1855.37
42.1	2031.32	2052.15											41.9	1334.87	1385.18											42.1	1857.21	1852.91
42.125	1857.21	2050.1											41.9	1160.76	1384.24											42.125	1683.1	1851.43
42.125	2031.32	2054.69											41.925	1334.87	1388.03											42.125	1799.17	1854.66
42.15	2089.36	2060.29											41.95	1450.95	1392.48											42.175	1915.25	1860.39
42.225	2205.44	2069.01											42	1508.98	1398.48											42.225	1973.29	1869.18
42.3	2147.4	2069.25											42.1	1567.02	1401.61											42.3	1915.25	1869.77
42.375	2089.36	2062.89											42.175	1450.95	1396.6											42.375	1915.25	1864.03
42.45	1973.29	2058.06											42.225	1334.87	1391.24											42.425	1799.17	1861.66
42.45	1915.25	2057.63											42.25	1218.79	1389.94											42.45	1683.1	1860.2
42.45	2031.32	2060.02											42.25	1276.83	1391.48											42.45	1799.17	1863.38
42.5	2147.4	2064.91											42.3	1450.95	1393.97											42.475	1915.25	1867.46
42.55	2147.4	2071.63											42.35	1508.98	1398.29											42.55	2031.32	1873.3
42.65	2205.44	2073.89											42.425	1508.98	1403.45											42.625	1973.29	1876.14
42.725	2031.32	2069.49											42.525	1450.95	1400.4											42.725	1915.25	1873.78
42.775	2031.32	2066.24											42.575	1334.87	1396.63											42.775	1799.17	1872.5
42.775	1857.21	2065.46											42.6	1218.79	1396.57											42.8	1683.1	1871.74
42.8	2089.36	2065.92											42.6	1276.83	1397.44											42.8	1799.17	1870.29
42.825	2089.36	2070.7											42.625	1450.95	1399.59											42.825	1915.25	1874.96
42.875	2205.44	2077.26											42.675	1508.98	1404.23											42.875	1973.29	1879.8
42.95	2147.4	2079.32											42.75	1508.98	1406.59											42.95	1973.29	1883.47
43.05	2147.4	2073.11											42.825	1450.95	1405.35											43.025	1915.25	1878.81
43.1	1973.29	2069.87											42.9	1450.95	1401.15											43.1	1915.25	1873.63
43.125	1915.25	2069.02											42.925	1218.79	1399.08											43.125	1683.1	1872.65
43.125	1973.29	2070.9											42.925	1218.79	1398.25											43.125	1741.13	1874.66
43.15	2089.36	2073.62											42.95	1450.95	1403.61											43.15	1915.25	1877.44
43.175	2147.4	2078.06											43	1508.98	1405.78											43.2	1973.29	1881.87
43.275	2263.48	2083.22											43.075	1567.02	1410.62											43.275	2031.32	1887.28
43.375	2147.4	2078.52											43.175	1450.95	1406.87											43.375	1973.29	1884.64
43.45	2089.36	2074.86											43.25	1392.91	1402.01											43.45	1857.21	1881.1
43.475	1857.21	2071.69											43.25	1276.83	1397.71											43.45	1683.1	1877.98
43.475	1915.25	2071.51											43.275	1218.79	1396.49											43.45	1741.13	1877.81
43.5	2089.36	2074.33											43.275	1392.91	1400.21											43.475	1915.25	1880.23
43.525	2205.44	2079.14											43.3	1508.98	1404.79											43.5	1973.29	1884.59
43.6	2205.44	2084.6											43.375	1508.98	1408.91											43.575	2031.32	1889.87
43.675	2147.4	2083.23											43.45	1508.98	1409.68											43.675	1973.29	1888.26
43.775	2089.36	2080.98											43.55	1450.95	1404.03											43.75	1915.25	1883.83
43.8	1973.29	2077.64											43.6	1334.87	1403.52											43.8	1799.17	1879.79
43.825	1915.25	2077.28											43.625	1218.79	1402.32											43.825	1683.1	1880.53
43.825	2031.32	2081.42											43.625	1334.87	1404.16											43.825	1799.17	1882.64
43.85	2147.4	2084.12											43.65	1450.95	1408.39											43.875	1915.25	1886.98
43.925	2205.44	2089.33											43.7	1450.95	1412.13											43.925	1973.29	1890.68
44	2205.44	2086.12											43.775	1508.98	1412.49											44	2031.32	1887.78
44.1	2089.36	2083.89											43.85	1508.98	1407.95											44.1	1915.25	1883.89
44.125	1973.29	2082.07											43.925	1392.91	1403.57											44.125	1799.17	1881.88
44.15	1915.25	2081.32											43.95	1276.83	1402.21											44.15	1683.1	1882.4
44.15	2089.36	2083.5											43.95	1218.79	1406.96											44.15	1857.21	1883.9
44.2	2147.4	2086.42											43.975	1450.95	1408.77											44.2	1973.29	1884.51
44.25	2205.44	2089.05											44.05	1508.98	1411.06											44.275	2031.32	1890.4
44.35	2147.4	2090.05											44.125	1567.02	1414.05											44.35	1973.29	1891.51
44.425	2147.4	2087.89											44.225	1392.91	1409.88											44.425	1915.25	1887.51
44.45	1973.29	2085.43											44.275	1392.91	1407.06											44.45	1799.17	1885.02
44.475	1915.25	2082.12											44.275	1218.79	1403.82											44.475	1741.13	1881.95
44.475	2031.32	2083.91											44.275	1276.83	1407.33											44.475	1799.17	1883.91
44.5	2147.4	2087.05											44.275	1450.95	1408.53											44.5	1915.25	1888.68
44.575	2205.44	2093.61											44.325	1567.02	1411.72											44.575	2031.32	1893.4
44.65	2263.48	2093.55											44.4	1567.02	1415.54											44.65	2031.32	1893.3
44.75	2147.4	2088.4											44.5	1508.98	1412.48											44.75	1915.25	1888.37
44.8	2031.32	2086.31											44.575	1392.91	1408.85											44.8	1857.21	1886.77
44.8	1857.21	2086.74											44.625	1276.83	1407.82											44.825	1683.1	1886.07
44.8	1973.29	2088.47											44.625	1218.79	1408.18											44.825	1741.13	1888.46
44.825	2089.36	2089.62											44.625	1450.95	1411.46											44.85	1915.25	1893.61
44.9	2263.48	2092.93											44.65	1450.95	1416.99											44.9	2031.32	1902.08
45	2205.44	2097.07											44.725	1567.02	1421.89											44.975	2031.32	1906.05
45.075	2147.4	2094.52											44.825	1508.98	1421.75											45.075	1973.29	1900.21
45.125	2031.32	2091.23											44.9	1392.91	1418.77											45.125	1857.21	1895.48
45.15	1915.25	2090.06											44.95	1276.83	1416.15											45.15	1741.13	1892.8
45.15	1973.29	2091.68											44.95	1218.79	1416.07											45.15	1799.17	1892.84
45.15	2147.4	2094.53											44.95	1392.91	1418.52											45.175	1915.25	1897.46
45.2	2147.4	2097.95											45	1567.02	1425.05											45.225	1973.29	1902.57
45.3	2263.48	2102.14											45.05	1567.02	1429.7											45.3	1973.29	1906.84
45.375	2147.4	2099.58											45.125	1392.91	1431.49											45.375	1973.29	1904.31
45.475	2147.4	2098.12											45.225	1450.95	1425.1											45.475	1973.29	1900.94
45.5	1973.29	2097.2											45.275	1450.95	1422.11											45.5	1799.17	1899.91
45.5	1915.25	2099.02											45.3	1160.76	1420.4											45.5	1683.1	1901.89
45.5	2031.32	2101.7											45.3	1334.87	1425.25											45.525	1857.21	1904.99
45.55	2147.4	2106.46											45.325	1508.98	1428.82											45.55	1973.29	1908.55
45.625	2263.48	2110.41											45.375	1625.06	1433.53											45.65	2089.36	1913.1
45.7	2263.48	2109.14											45.45	1508.98	1433.41											45.725	2031.32	1911.13
45.8	2147.4	2105.19											45.55	1508.98	1428.45											45.8	1915.25	1906.72
45.825	1973.29	2103.29											45.625	1392.91	1426.8											45.825	1799.17	1904.25
45.85	1915.25	2102.57											45.625	1218.79	1426.38											45.825	1741.13	1906.25
45.85	2089.36	2106.76											45.625	1334.87	1429.37											45.85	1915.25	1911.18
45.875	2147.4	2110.25											45.65	1508.98	1435.11											45.9	1973.29	1914.96
45.95	2205.44	2116.65											45.7	1567.02	1440.72											45.975	2031.32	1921.54
46.025	2205.44	2114.38											45.775	1567.02	1444.88											46.075	2031.32	1919.67
46.125	2205.44	2110.6											45.875	1508.98	1438.87											46.15	1915.25	1913.09
46.175	2089.36	2105.07											45.95	1392.91	1437.68											46.175	1741.13	1909.93
46.175	1915.25	2105.96											45.975	1276.83	1435.45											46.175	1741.13	1909.63
46.175	2031.32	2108.29											46	1276.83	1437.79											46.175	1915.25	1914.06
46.225	2147.4	2112.93											46	1450.95	1442.84											46.225	1973.29	1920.68
46.275	2205.44	2117.01											46.05	1567.02	1447.7											46.25	2031.32	1928.18
46.35	2205.44	2116.12											46.125	1508.98	1451.06											46.325	2031.32	1925.64
46.45	2205.44	2110.57											46.2	1508.98	1444.2											46.425	1973.29	1920.56
46.525	2089.36	2108.51											46.275	1392.91	1440.22											46.5	1857.21	1917.34
46.525	1915.25	2105.65											46.325	1334.87	1440.44											46.525	1741.13	1916.62
46.525	2031.32	2109.12											46.325	1276.83	1442.11											46.525	1799.17	1916.83
46.575	2147.4	2111.77											46.325	1450.95	1441.13											46.55	1973.29	1919.52
46.625	2205.44	2119.44											46.375	1567.02	1446.74											46.6	2031.32	1928.98
46.7	2205.44	2120.88											46.45	1625.06	1454.89											46.675	2031.32	1932.11
46.8	2147.4	2114.21											46.55	1508.98	1446.26											46.75	1973.29	1923.59
46.85	2089.36	2108.78											46.625	1392.91	1440.14											46.825	1915.25	1918.1
46.875	1915.25	2104.02											46.675	1334.87	1436.29											46.85	1741.13	1913.48
46.875	1973.29	2107.41											46.675	1276.83	1439.12											46.85	1857.21	1917.25
46.9	2147.4	2113.65											46.675	1450.95	1444.54											46.875	1973.29	1923.75
46.95	2205.44	2123.31											46.7	1508.98	1450.02											46.925	2031.32	1930.13
47.025	2263.48	2124.82											46.775	1625.06	1454.93											47	2031.32	1933.54
47.125	2205.44	2118.18											46.875	1567.02	1449.88											47.1	1973.29	1928.67
47.2	2147.4	2114.63											46.95	1450.95	1445.44											47.175	1915.25	1925.23
47.225	1915.25	2110.17											47	1334.87	1442.94											47.2	1741.13	1921.11
47.225	1973.29	2110.41											47.025	1218.79	1443.37											47.2	1799.17	1923.45
47.25	2089.36	2114.99											47.025	1450.95	1448.27											47.225	1973.29	1928.49
47.275	2263.48	2123.26											47.05	1508.98	1453.57											47.275	2031.32	1935.24
47.35	2263.48	2129.28											47.125	1567.02	1458.29											47.35	2089.36	1935.54
47.425	2205.44	2125.56											47.2	1567.02	1454.94											47.45	1973.29	1932.45
47.5	2089.36	2121.12											47.3	1450.95	1447.24											47.525	1857.21	1928.85
47.55	1973.29	2118.81											47.35	1334.87	1444.56											47.55	1683.1	1927.58
47.55	1973.29	2119.28											47.35	1218.79	1444.45											47.55	1857.21	1928.98
47.55	2147.4	2124.05											47.375	1450.95	1445.38											47.575	1973.29	1933.05
47.6	2205.44	2132.47											47.4	1508.98	1448.55											47.6	2031.32	1937.57
47.675	2263.48	2138.61											47.45	1567.02	1451.42											47.675	2031.32	1943.11
47.75	2205.44	2136.5											47.525	1567.02	1453.01											47.75	2031.32	1938.73
47.825	2147.4	2131.77											47.625	1508.98	1446.47											47.85	1973.29	1933.48
47.875	1973.29	2129.15											47.675	1334.87	1441.49											47.875	1741.13	1930.19
47.875	1973.29	2129.27											47.675	1218.79	1439.41											47.875	1741.13	1931.39
47.875	2147.4	2133.68											47.675	1450.95	1443.96											47.9	1973.29	1935.2
47.925	2205.44	2138.28											47.725	1508.98	1447.65											47.925	2031.32	1939.42
48	2321.51	2142.42											47.775	1625.06	1451.03											48	2147.4	1944.94
48.1	2205.44	2140.14											47.875	1567.02	1453.11											48.1	2031.32	1942.38
48.175	2147.4	2133.28											47.975	1392.91	1447.04											48.175	1915.25	1938.89
48.225	1915.25	2130											48.025	1392.91	1444.08											48.225	1799.17	1935.8
48.225	1973.29	2130.93											48.025	1276.83	1441.79											48.225	1741.13	1935.63
48.225	2147.4	2132.99											48.025	1392.91	1442.72											48.225	1915.25	1939.91
48.25	2205.44	2139.26											48.05	1450.95	1446.84											48.25	2031.32	1944.55
48.325	2321.51	2143.8											48.1	1567.02	1452.85											48.325	2147.4	1948.91
48.425	2263.48	2143.73											48.175	1567.02	1456											48.4	2031.32	1948.56
48.5	2147.4	2140.24											48.275	1450.95	1450.66											48.5	1973.29	1943.49
48.55	2031.32	2134.66											48.325	1392.91	1448.08											48.55	1799.17	1941.85
48.55	1973.29	2135.13											48.35	1276.83	1444.61											48.55	1799.17	1941.22
48.575	2089.36	2135.48											48.35	1392.91	1445.86											48.575	1857.21	1943.78
48.6	2205.44	2141.87											48.4	1508.98	1449.96											48.6	2031.32	1947.33
48.65	2263.48	2147.68											48.425	1508.98	1455.92											48.65	2031.32	1950.52
48.725	2263.48	2148.51											48.5	1567.02	1458.99											48.725	2031.32	1950.14
48.825	2147.4	2141.26											48.6	1508.98	1453.55											48.825	1973.29	1948.05
48.875	2031.32	2139.05											48.65	1450.95	1449.28											48.875	1915.25	1945.91
48.9	1973.29	2136.02											48.7	1334.87	1447.52											48.9	1741.13	1946.27
48.9	2031.32	2139.33											48.7	1276.83	1448.58											48.9	1915.25	1947.57
48.925	2205.44	2140.25											48.7	1450.95	1452.46											48.925	1973.29	1949.82
48.975	2263.48	2146.51											48.75	1567.02	1456.96											49	2089.36	1954.22
49.05	2263.48	2148.06											48.825	1625.06	1459.2											49.05	2031.32	1954.15
49.125	2147.4	2146.1											48.9	1508.98	1457.84											49.15	1973.29	1952
49.2	2089.36	2141.96											49	1450.95	1455.43											49.2	1915.25	1950.66
49.225	2031.32	2141.93											49.025	1334.87	1453.62											49.225	1799.17	1948.37
49.225	2031.32	2141.71											49.025	1276.83	1456.5											49.225	1857.21	1949.56
49.25	2205.44	2146.26											49.05	1450.95	1460.66											49.25	1973.29	1952.33
49.3	2263.48	2149.28											49.075	1508.98	1461.67											49.3	2089.36	1955.35
49.375	2205.44	2150.97											49.125	1567.02	1465.37											49.375	2089.36	1960.38
49.45	2263.48	2147.23											49.225	1625.06	1464.25											49.45	1973.29	1956.48
49.525	2089.36	2144.7											49.325	1508.98	1458.97											49.525	1915.25	1951.82
49.55	2089.36	2141.26											49.375	1334.87	1455.8											49.55	1857.21	1949.61
49.575	1973.29	2144.41											49.375	1276.83	1456.93											49.55	1799.17	1952.37
49.575	2089.36	2148.87											49.4	1392.91	1459.27											49.575	1973.29	1954.81
49.6	2263.48	2150.54											49.425	1508.98	1460.6											49.6	2031.32	1960.91
49.675	2263.48	2154.94											49.475	1625.06	1464.88											49.675	2089.36	1962.49
49.775	2321.51	2152.65											49.575	1567.02	1465.81											49.775	2089.36	1960.76
49.875	2089.36	2151.19											49.675	1508.98	1462.17											49.85	1973.29	1954.83
49.9	1973.29	2150											49.7	1334.87	1459.04											49.9	1857.21	1954.41
49.9	1973.29	2151.62											49.725	1276.83	1458.62											49.9	1741.13	1953.31
49.925	2205.44	2154.5											49.725	1392.91	1460.89											49.925	1915.25	1953.4
49.95	2205.44	2157.97											49.75	1567.02	1463.97											49.95	2031.32	1957.42
50.025	2321.51	2160.69											49.8	1567.02	1470.27											50	2031.32	1962.51
50.1	2205.44	2160.11											49.875	1567.02	1473.52											50.075	2031.32	1959.27
50.175	2263.48	2155											49.975	1508.98	1466.87											50.175	2031.32	1955.21
50.25	2031.32	2153.53											50.05	1450.95	1464.98											50.225	1915.25	1951.65
50.25	1973.29	2153.25											50.075	1334.87	1463.88											50.25	1799.17	1952.65
50.25	2031.32	2157.59											50.075	1276.83	1467.64											50.25	1799.17	1954.78
50.275	2263.48	2159.02											50.1	1508.98	1470.64											50.275	1973.29	1957.39
50.325	2205.44	2163.38											50.15	1567.02	1476.84											50.325	2089.36	1962.88
50.425	2379.55	2164.72											50.225	1567.02	1479.95											50.425	2147.4	1961.88
50.525	2147.4	2161.47											50.325	1508.98	1474.69											50.525	2031.32	1956.59
50.575	2147.4	2159.94											50.375	1450.95	1470.75											50.6	1915.25	1953.29
50.6	1915.25	2161.11											50.4	1334.87	1467.57											50.6	1683.1	1954.5
50.6	2089.36	2161.56											50.4	1334.87	1467.33											50.6	1857.21	1960.22
50.625	2205.44	2167.78											50.425	1567.02	1475											50.625	2031.32	1962.95
50.675	2321.51	2171.96											50.475	1567.02	1481.2											50.675	2089.36	1967
50.75	2263.48	2173.43											50.55	1567.02	1484.64											50.75	2089.36	1968.28
50.825	2205.44	2168.76											50.625	1567.02	1479.66											50.85	2031.32	1963.37
50.9	2205.44	2163.55											50.7	1508.98	1474.11											50.925	1857.21	1960.08
50.95	1973.29	2165.64											50.75	1334.87	1470.81											50.925	1799.17	1959.39
50.95	2089.36	2165.41											50.75	1276.83	1472.3											50.95	1857.21	1963.18
50.975	2147.4	2173.15											50.775	1508.98	1478.25											50.975	2031.32	1969.57
51.025	2263.48	2177.26											50.825	1625.06	1485.78											51.025	2031.32	1976.04
51.1	2263.48	2174.87											50.9	1567.02	1487.09											51.1	2089.36	1978.19
51.175	2263.48	2166.29											50.975	1567.02	1480.29											51.2	2089.36	1970.69
51.25	2147.4	2164.62											51.05	1508.98	1474.73											51.25	1915.25	1967.88
51.275	2031.32	2163.68											51.075	1334.87	1474.81											51.275	1799.17	1967.29
51.275	2031.32	2167.19											51.075	1276.83	1475.89											51.275	1857.21	1969.26
51.3	2205.44	2169.88											51.1	1508.98	1479.51											51.3	2031.32	1971.89
51.35	2263.48	2181.02											51.15	1508.98	1485.02											51.375	2089.36	1981.38
51.425	2321.51	2182.52											51.225	1625.06	1491.44											51.45	2089.36	1984.95
51.525	2205.44	2175.94											51.325	1567.02	1488.19											51.55	2031.32	1979.17
51.6	2205.44	2168.76											51.4	1508.98	1480.56											51.6	1973.29	1971.19
51.625	2031.32	2167.22											51.425	1334.87	1476.34											51.625	1799.17	1966.92
51.625	2031.32	2163.58											51.425	1276.83	1473.43											51.625	1857.21	1970.42
51.65	2147.4	2173.07											51.45	1450.95	1476.78											51.65	2031.32	1979.82
51.7	2263.48	2179.14											51.475	1567.02	1481.96											51.7	2089.36	1987.64
51.775	2263.48	2185.79											51.575	1625.06	1488											51.775	2089.36	1991.38
51.875	2263.48	2179											51.65	1625.06	1485.86											51.875	1973.29	1981.98
51.95	2147.4	2173.1											51.725	1450.95	1477.75											51.95	1973.29	1975.29
51.975	2031.32	2169.41											51.775	1392.91	1475.24											51.975	1857.21	1972.58
51.975	2089.36	2171.98											51.775	1276.83	1474.01											51.975	1857.21	1974.52
52	2147.4	2175.52											51.8	1450.95	1477.14											52	1973.29	1980.75
52.05	2263.48	2180.93											51.85	1567.02	1483.97											52.05	2089.36	1987.21
52.125	2205.44	2187.55											51.925	1625.06	1490.45											52.125	2089.36	1989.5
52.2	2321.51	2182.93											52	1625.06	1489.09											52.225	2031.32	1986.94
52.275	2147.4	2177.65											52.075	1450.95	1479.87											52.275	1973.29	1981.72
52.3	2031.32	2174.22											52.1	1334.87	1477.45											52.3	1857.21	1980.13
52.3	2089.36	2174.82											52.1	1334.87	1479.39											52.3	1857.21	1979.38
52.325	2263.48	2177.92											52.125	1508.98	1480.73											52.35	2031.32	1982.89
52.375	2263.48	2183.19											52.175	1567.02	1484.57											52.375	2031.32	1988.79
52.45	2263.48	2188.1											52.2	1567.02	1490.24											52.45	2089.36	1992.68
52.55	2263.48	2185.16											52.3	1567.02	1491.45											52.55	2031.32	1990.14
52.625	2205.44	2178.1											52.375	1508.98	1484.45											52.625	2031.32	1984.91
52.625	1973.29	2174.73											52.425	1392.91	1482.36											52.625	1799.17	1981.7
52.625	2031.32	2175.7											52.425	1276.83	1479.3											52.65	1857.21	1983.06
52.65	2205.44	2181											52.425	1450.95	1483.99											52.65	2031.32	1987.09
52.7	2263.48	2185.02											52.45	1508.98	1487.71											52.7	2089.36	1991.59
52.775	2321.51	2192.07											52.525	1625.06	1494.8											52.8	2147.4	1995.91
52.875	2379.55	2189.69											52.625	1683.1	1495.53											52.875	2031.32	1995.63
52.975	2147.4	2183.17											52.725	1508.98	1488.04											52.95	1915.25	1990.73
53	2031.32	2178.44											52.775	1392.91	1483.56											52.975	1857.21	1989.37
53	1973.29	2179.54											52.8	1276.83	1481.51											52.975	1857.21	1989.11
53	2147.4	2181.51											52.8	1392.91	1482.56											53	2031.32	1993.37
53.05	2263.48	2187.44											52.8	1567.02	1489.8											53.025	2089.36	1996.18
53.125	2321.51	2192.93											52.85	1625.06	1495.08											53.1	2147.4	2000.3
53.2	2263.48	2193.56											52.95	1625.06	1497.4											53.175	2089.36	2001.65
53.275	2205.44	2188.13											53.025	1508.98	1489.95											53.25	1973.29	1998.34
53.3	2089.36	2184.45											53.1	1392.91	1485.48											53.3	1915.25	1994.78
53.325	2031.32	2183.17											53.1	1334.87	1481.9											53.325	1857.21	1993.84
53.35	2147.4	2184.28											53.125	1392.91	1483.26											53.325	1915.25	1995.82
53.375	2263.48	2189.33											53.15	1567.02	1489.25											53.375	2031.32	1998.52
53.45	2263.48	2192.69											53.2	1567.02	1493.56											53.425	2089.36	2002.82
53.525	2263.48	2193.04											53.25	1567.02	1494.87											53.5	2089.36	2004.28
53.6	2205.44	2188.83											53.35	1567.02	1492.85											53.575	2031.32	2002.59
53.625	2147.4	2188.23											53.4	1508.98	1490.38											53.625	1973.29	2002.15
53.65	2031.32	2186.94											53.45	1392.91	1490.31											53.65	1857.21	2000.54
53.65	2147.4	2186.83											53.45	1334.87	1491.11											53.65	1915.25	2001.52
53.7	2263.48	2190.97											53.475	1508.98	1492.78											53.675	2031.32	2001.66
53.775	2321.51	2193.73											53.5	1567.02	1494.98											53.75	2147.4	2004.03
53.85	2263.48	2195.33											53.6	1625.06	1498.26											53.825	2089.36	2003.87
53.925	2205.44	2193.21											53.675	1508.98	1496.3											53.9	2031.32	2005.13
53.975	2147.4	2192.12											53.75	1508.98	1493.21											53.95	1973.29	2003.86
53.975	2031.32	2188.43											53.775	1334.87	1488.75											53.975	1915.25	2001.74
53.975	2147.4	2188.09											53.775	1334.87	1488.88											53.975	1857.21	2002.84
54.025	2263.48	2194.52											53.8	1508.98	1493.94											54	2031.32	2003.42
54.075	2321.51	2198											53.825	1567.02	1496.42											54.075	2089.36	2003.98
54.175	2263.48	2201.84											53.9	1625.06	1499.97											54.1	2147.4	2005.06
54.25	2263.48	2200.06											54	1625.06	1498.27											54.175	2031.32	2004.45
54.325	2147.4	2195.53											54.075	1450.95	1493.53											54.25	1973.29	2003.15
54.325	2031.32	2193.34											54.125	1334.87	1492.38											54.3	1915.25	2002.5
54.325	2031.32	2195.69											54.125	1334.87	1492.4											54.325	1857.21	2003.17
54.35	2263.48	2192.64											54.125	1508.98	1493.91											54.325	1973.29	2005.16
54.4	2263.48	2197.2											54.15	1567.02	1494.7											54.35	2089.36	2007.47
54.475	2321.51	2199.29											54.225	1683.1	1496.85											54.4	2147.4	2010.63
54.55	2205.44	2201.35											54.3	1625.06	1499.02											54.5	2089.36	2010.57
54.6	2205.44	2198.75											54.4	1508.98	1496.23											54.575	2031.32	2004.52
54.65	2089.36	2195.03											54.45	1392.91	1493.6											54.65	1915.25	2002.18
54.65	2031.32	2197.35											54.475	1334.87	1492.1											54.675	1857.21	2002.34
54.675	2205.44	2195.45											54.475	1392.91	1493.27											54.675	1915.25	2001.9
54.7	2263.48	2197.69											54.5	1567.02	1496.77											54.7	2031.32	2003.93
54.775	2321.51	2201.2											54.55	1567.02	1501.95											54.725	2089.36	2007.45
54.85	2321.51	2201.56											54.625	1567.02	1504.41											54.8	2089.36	2008.01
54.95	2205.44	2199.09											54.7	1567.02	1500.38											54.875	2089.36	2005.63
55	2205.44	2197.01											54.775	1508.98	1497.71											54.975	2031.32	2003.18
55	1973.29	2197.86											54.8	1334.87	1495.84											55.025	1857.21	2005.07
55	2089.36	2201.3											54.825	1334.87	1496.98											55.025	1799.17	2006.35
55.025	2205.44	2201.7											54.825	1508.98	1498.91											55.025	2031.32	2006.69
55.1	2379.55	2205.23											54.875	1625.06	1502.5											55.075	2147.4	2008.82
55.2	2379.55	2204.05											54.95	1625.06	1503.33											55.15	2147.4	2011.74
55.3	2263.48	2203.44											55.05	1567.02	1499.19											55.25	2089.36	2008.27
55.35	2147.4	2201.33											55.125	1508.98	1496.37											55.325	1973.29	2006.25
55.375	1973.29	2202.13											55.15	1334.87	1492.77											55.35	1857.21	2005.13
55.375	2031.32	2202.42											55.15	1334.87	1494											55.35	1857.21	2010.19
55.375	2263.48	2206.82											55.175	1508.98	1499.72											55.375	2031.32	2010.85
55.4	2321.51	2210.91											55.2	1567.02	1502.12											55.425	2089.36	2013.28
55.475	2263.48	2210.27											55.275	1625.06	1501.72											55.475	2147.4	2014.93
55.55	2437.59	2204.89											55.35	1625.06	1498.17											55.575	2089.36	2012.04
55.65	2147.4	2202.92											55.45	1567.02	1495.89											55.65	1973.29	2008.67
55.7	2089.36	2201.94											55.5	1392.91	1494.32											55.7	1857.21	2007.69
55.7	1973.29	2203.8											55.5	1276.83	1497.54											55.7	1857.21	2011.3
55.7	2205.44	2204.74											55.5	1450.95	1503.69											55.7	2089.36	2015.75
55.75	2379.55	2210.61											55.55	1625.06	1508.35											55.75	2089.36	2021.93
55.8	2205.44	2210.47											55.6	1625.06	1512.1											55.8	2089.36	2023.89
55.9	2379.55	2205.86											55.7	1567.02	1509.28											55.9	2147.4	2019.75
55.975	2205.44	2202.71											55.775	1508.98	1505.52											56	2031.32	2015.1
56.025	2089.36	2202.01											55.825	1392.91	1505.23											56.05	1915.25	2012.47
56.05	2031.32	2204.08											55.825	1334.87	1504.11											56.075	1857.21	2014.04
56.075	2205.44	2208.92											55.85	1450.95	1505.56											56.1	1973.29	2016.39
56.1	2321.51	2215.54											55.9	1567.02	1509.26											56.125	2089.36	2022.6
56.175	2321.51	2219.86											55.95	1625.06	1516.08											56.175	2089.36	2030.16
56.25	2205.44	2217.8											56.05	1625.06	1514.79											56.225	2089.36	2028.14
56.325	2263.48	2211.21											56.125	1508.98	1507.26											56.325	2089.36	2019.96
56.375	2089.36	2206.7											56.175	1450.95	1503.16											56.375	1973.29	2015.28
56.375	2089.36	2208.65											56.175	1334.87	1501.93											56.4	1857.21	2016.96
56.4	2147.4	2213.98											56.2	1450.95	1505.45											56.425	1973.29	2023.11
56.425	2321.51	2223.23											56.225	1567.02	1511.17											56.45	2089.36	2029.66
56.5	2321.51	2226.71											56.3	1683.1	1516.57											56.5	2147.4	2035.63
56.6	2321.51	2226.83											56.375	1625.06	1515.7											56.575	2031.32	2033.52
56.675	2205.44	2218.61											56.475	1508.98	1510.08											56.65	2089.36	2027.08
56.7	2089.36	2215.83											56.5	1450.95	1507.54											56.7	1973.29	2024.1
56.725	2089.36	2217.58											56.525	1392.91	1505.65											56.725	1915.25	2023.68
56.725	2205.44	2220.1											56.525	1450.95	1508.15											56.725	1973.29	2027.7
56.775	2321.51	2230.24											56.575	1567.02	1511.62											56.775	2089.36	2033.94
56.85	2321.51	2233.68											56.625	1625.06	1517.31											56.85	2147.4	2038.01
56.925	2321.51	2235.92											56.7	1625.06	1518.9											56.95	2089.36	2035.82
57	2263.48	2228.25											56.8	1508.98	1512.32											57.025	2031.32	2029.22
57.05	2089.36	2226.84											56.85	1450.95	1508.45											57.05	1915.25	2027.91
57.075	2147.4	2226.51											56.875	1334.87	1510.16											57.05	1915.25	2027.56
57.075	2205.44	2228.79											56.875	1450.95	1511.28											57.075	2031.32	2029.71
57.1	2321.51	2234.89											56.9	1508.98	1513.35											57.1	2089.36	2035.9
57.175	2321.51	2242.63											56.95	1567.02	1517.25											57.175	2147.4	2042.07
57.25	2321.51	2242.29											57.025	1625.06	1520.1											57.25	2089.36	2042.26
57.35	2263.48	2235.75											57.1	1567.02	1517.83											57.325	2089.36	2036.46
57.4	2089.36	2232.36											57.175	1508.98	1511.41											57.4	1973.29	2032.14
57.4	2147.4	2233.11											57.2	1334.87	1509.02											57.4	1857.21	2033.35
57.4	2089.36	2236.43											57.2	1392.91	1512.51											57.4	1973.29	2035.13
57.425	2321.51	2238.26											57.225	1567.02	1516.61											57.45	2089.36	2037.48
57.475	2379.55	2241.68											57.275	1625.06	1516.03											57.525	2205.44	2045.03
57.575	2379.55	2244.15											57.375	1683.1	1518.49											57.6	2147.4	2048.41
57.675	2321.51	2238.5											57.45	1567.02	1516.14											57.675	2031.32	2043.89
57.725	2089.36	2232.55											57.525	1450.95	1511.19											57.725	1973.29	2038.94
57.75	2147.4	2229.14											57.55	1392.91	1508.38											57.725	1857.21	2037.95
57.75	2031.32	2233.56											57.55	1392.91	1510.24											57.725	1973.29	2042.8
57.775	2321.51	2238.31											57.55	1508.98	1514.91											57.775	2089.36	2044.43
57.825	2379.55	2239.65											57.6	1567.02	1516.43											57.825	2147.4	2049.38
57.925	2321.51	2238.46											57.675	1625.06	1519.12											57.9	2147.4	2052.01
58	2263.48	2235.93											57.75	1567.02	1518.87											58	2089.36	2050.14
58.05	2205.44	2229.64											57.825	1567.02	1514.49											58.05	1973.29	2045.96
58.075	2147.4	2226.19											57.875	1450.95	1512.26											58.075	1915.25	2042.33
58.075	2089.36	2230.52											57.9	1392.91	1512.84											58.1	1973.29	2043.32
58.125	2263.48	2233.6											57.925	1508.98	1516.23											58.125	2089.36	2046.72
58.15	2263.48	2236.98											57.95	1567.02	1518.34											58.15	2147.4	2048.44
58.225	2437.59	2237.79											58	1567.02	1521.59											58.225	2147.4	2049.36
58.3	2205.44	2237.23											58.075	1625.06	1518.48											58.325	2089.36	2047.26
58.375	2263.48	2232.9											58.15	1567.02	1516.17											58.375	2031.32	2044.68
58.4	2031.32	2229.53											58.225	1450.95	1513.76											58.4	1915.25	2042.62
58.4	2147.4	2230.85											58.225	1334.87	1511.92											58.425	1973.29	2043.27
58.425	2263.48	2234.65											58.25	1392.91	1512.84											58.45	2089.36	2043.21
58.475	2321.51	2237.18											58.3	1625.06	1514.66											58.5	2147.4	2045.52
58.55	2321.51	2240.53											58.35	1625.06	1518.23											58.575	2089.36	2049.19
58.625	2263.48	2242.15											58.4	1508.98	1518.82											58.65	2089.36	2047.92
58.7	2205.44	2234.34											58.475	1508.98	1516.08											58.7	2089.36	2043.91
58.75	2205.44	2232.08											58.525	1567.02	1513.22											58.75	1915.25	2041.91
58.75	2031.32	2232.95											58.55	1392.91	1513.11											58.75	1915.25	2044.46
58.775	2263.48	2238.48											58.575	1392.91	1517.64											58.775	2031.32	2048.13
58.825	2321.51	2243.07											58.6	1567.02	1521.19											58.825	2147.4	2048.85
58.9	2437.59	2245.39											58.675	1625.06	1522.77											58.9	2147.4	2050.91
58.95	2205.44	2247.85											58.75	1625.06	1523.25											58.975	2031.32	2049.87
59.025	2205.44	2242.07											58.825	1508.98	1519.21											59.025	2031.32	2047.6
59.075	2205.44	2239.63											58.875	1508.98	1515.04											59.075	1973.29	2046.98
59.075	2147.4	2241.86											58.9	1392.91	1513.29											59.075	1915.25	2045.58
59.1	2147.4	2241.91											58.9	1392.91	1514.26											59.1	1973.29	2047.15
59.125	2379.55	2244.42											58.925	1567.02	1517.63											59.125	2089.36	2051.02
59.2	2437.59	2246.84											58.975	1625.06	1521.18											59.2	2205.44	2054.32
59.275	2205.44	2250.03											59.075	1625.06	1524.27											59.275	2147.4	2054.51
59.35	2263.48	2246.82											59.15	1567.02	1522.81											59.35	2031.32	2051.93
59.4	2205.44	2245.04											59.225	1508.98	1520.89											59.4	2031.32	2049.44
59.425	2089.36	2243.81											59.225	1392.91	1519.48											59.425	1915.25	2049.59
59.425	2147.4	2247.21											59.25	1450.95	1518.93											59.425	1973.29	2050.83
59.45	2321.51	2249.61											59.275	1508.98	1522.64											59.45	2089.36	2052.83
59.525	2437.59	2251.88											59.3	1567.02	1528.41											59.5	2147.4	2058.01
59.6	2321.51	2251.48											59.375	1625.06	1531.83											59.575	2147.4	2058.53
59.7	2263.48	2249.6											59.45	1625.06	1528.81											59.675	2147.4	2054.72
59.75	2263.48	2247.57											59.525	1567.02	1523.1											59.75	2089.36	2052.89
59.775	2031.32	2246.38											59.575	1450.95	1522.85											59.8	1915.25	2053.68
59.775	2089.36	2247.89											59.6	1334.87	1523.76											59.8	1915.25	2055.21
59.8	2321.51	2249.9											59.625	1450.95	1523.61											59.825	2089.36	2057.15
59.85	2379.55	2251.74											59.675	1625.06	1525.14											59.875	2147.4	2061.04
59.925	2379.55	2254.61											59.725	1625.06	1531.45											59.95	2147.4	2062.47
60.025	2263.48	2250.99											59.8	1567.02	1528.53											60	2089.36	2059.21
60.075	2263.48	2248.4											59.875	1508.98	1523.2											60.075	2089.36	2055.68
60.125	2089.36	2246.61											59.9	1450.95	1521.42											60.1	1973.29	2056.28
60.125	2089.36	2249.71											59.925	1392.91	1520.74											60.125	1915.25	2057.91
60.125	2205.44	2250.18											59.95	1508.98	1524.58											60.15	2031.32	2058.37
60.175	2379.55	2251.98											59.975	1625.06	1526.98											60.175	2089.36	2060.4
60.25	2321.51	2256.33											60.05	1625.06	1530.68											60.25	2205.44	2063.32
60.325	2379.55	2254.5											60.125	1625.06	1530.06											60.35	2147.4	2059.96
60.4	2263.48	2248.7											60.2	1508.98	1525.11											60.425	2031.32	2055.93
60.45	2205.44	2250.19											60.25	1508.98	1522.09											60.45	1915.25	2052.22
60.475	2089.36	2253.12											60.25	1392.91	1523.55											60.45	1915.25	2054.78
60.475	2205.44	2253.42											60.275	1450.95	1527.58											60.475	2031.32	2056.76
60.525	2321.51	2255.36											60.3	1567.02	1532											60.525	2147.4	2059.05
60.575	2321.51	2258.62											60.35	1625.06	1537.69											60.6	2147.4	2064.06
60.675	2379.55	2254.14											60.425	1625.06	1537.15											60.7	2147.4	2062.75
60.75	2205.44	2250.62											60.5	1567.02	1534.13											60.75	2089.36	2058.87
60.775	2263.48	2249.03											60.575	1450.95	1531.16											60.775	1915.25	2056.83
60.8	2089.36	2253.79											60.6	1392.91	1530.42											60.8	1915.25	2055.73
60.825	2205.44	2256.19											60.6	1450.95	1532.24											60.825	2089.36	2057.44
60.85	2321.51	2259											60.625	1567.02	1536.62											60.875	2147.4	2061.64
60.925	2379.55	2264.96											60.7	1625.06	1542.9											60.925	2147.4	2069.2
61	2321.51	2262.82											60.75	1625.06	1549.76											61	2089.36	2070.43
61.075	2263.48	2255.98											60.85	1567.02	1543.21											61.075	2089.36	2065.33
61.125	2205.44	2254.46											60.9	1508.98	1536.36											61.125	2031.32	2062.04
61.15	2147.4	2254.28											60.925	1392.91	1533.92											61.15	1915.25	2061.56
61.15	2147.4	2258.86											60.95	1508.98	1536.2											61.175	2031.32	2065.42
61.2	2321.51	2265.32											60.975	1567.02	1540.65											61.225	2147.4	2069.52
61.275	2379.55	2272.68											61.025	1625.06	1544.73											61.275	2147.4	2076.64
61.35	2379.55	2271.91											61.1	1683.1	1549.33											61.35	2147.4	2076.21
61.425	2263.48	2264.88											61.175	1567.02	1545.75											61.425	2089.36	2071.63
61.475	2205.44	2260.94											61.25	1508.98	1540.26											61.475	2031.32	2066.96
61.5	2089.36	2257.98											61.275	1450.95	1539.15											61.475	1915.25	2064.73
61.525	2205.44	2261.28											61.275	1450.95	1539.31											61.5	2031.32	2068.65
61.55	2321.51	2266.75											61.3	1567.02	1543.81											61.525	2089.36	2073.44
61.625	2321.51	2273.76											61.35	1683.1	1546.7											61.6	2205.44	2078.11
61.675	2379.55	2274.82											61.425	1625.06	1552.27											61.675	2147.4	2079.78
61.75	2263.48	2269.93											61.525	1567.02	1549.93											61.775	2147.4	2076.57
61.8	2263.48	2266.23											61.575	1508.98	1546.85											61.825	2031.32	2072.89
61.825	2147.4	2264.71											61.6	1392.91	1547.1											61.825	1915.25	2073.14
61.85	2263.48	2265.69											61.625	1450.95	1547.92											61.85	1973.29	2072.68
61.875	2263.48	2270.72											61.65	1567.02	1548.11											61.875	2089.36	2076.48
61.925	2379.55	2273.83											61.675	1625.06	1550.73											61.925	2147.4	2082
62	2321.51	2277.81											61.725	1625.06	1552.91											62	2205.44	2081.4
62.075	2321.51	2272.4											61.8	1625.06	1553.63											62.075	2147.4	2076.22
62.15	2263.48	2266.62											61.9	1567.02	1549.81											62.15	2089.36	2074.27
62.15	2147.4	2266.43											61.95	1450.95	1546.18											62.175	1915.25	2074.67
62.175	2147.4	2268.72											61.95	1276.83	1546.83											62.175	1915.25	2077.42
62.2	2321.51	2271.62											61.95	1567.02	1551.4											62.2	2089.36	2077.22
62.25	2379.55	2274.49											61.975	1683.1	1552.75											62.25	2205.44	2079.04
62.35	2437.59	2278.21											62.075	1741.13	1555.51											62.325	2205.44	2082.19
62.45	2321.51	2274.06											62.15	1625.06	1553.7											62.4	2089.36	2079.18
62.5	2147.4	2267.68											62.25	1508.98	1552.64											62.45	2031.32	2075.61
62.5	2089.36	2264.99											62.3	1450.95	1549.89											62.475	1915.25	2074.36
62.5	2147.4	2263.56											62.3	1334.87	1546.45											62.475	2031.32	2075.73
62.525	2321.51	2268.35											62.3	1508.98	1551.03											62.5	2089.36	2079.4
62.575	2321.51	2269.99											62.325	1683.1	1554.24											62.55	2205.44	2081.61
62.675	2495.63	2274.32											62.375	1683.1	1556.99											62.625	2205.44	2085.13
62.775	2263.48	2270.41											62.475	1683.1	1558.6											62.7	2147.4	2083.99
62.825	2263.48	2264.22											62.55	1567.02	1554.12											62.775	2089.36	2080.38
62.85	2089.36	2260.48											62.6	1508.98	1551.38											62.825	1973.29	2077.18
62.85	2205.44	2259.49											62.625	1392.91	1551.38											62.85	1915.25	2079.99
62.875	2263.48	2262.79											62.65	1508.98	1552.57											62.85	2031.32	2081.99
62.925	2321.51	2264.75											62.675	1567.02	1554.28											62.9	2147.4	2086.25
62.975	2379.55	2269.67											62.725	1567.02	1557.39											62.95	2147.4	2088.69
63.075	2321.51	2270.05											62.775	1625.06	1557.46											63.025	2205.44	2088.32
63.125	2263.48	2268.11											62.85	1683.1	1552.97											63.1	2089.36	2086.65
63.15	2147.4	2264.84											62.925	1567.02	1551.74											63.15	1973.29	2084.69
63.175	2147.4	2265.86											62.975	1450.95	1551.02											63.175	1973.29	2083.43
63.2	2263.48	2267.74											62.975	1392.91	1551.14											63.2	2089.36	2085.06
63.25	2379.55	2270.15											63	1567.02	1550.55											63.25	2147.4	2087.72
63.275	2321.51	2272.74											63.05	1683.1	1552.34											63.3	2147.4	2093.82
63.35	2321.51	2276.07											63.125	1625.06	1556.71											63.35	2089.36	2095.18
63.425	2263.48	2274.5											63.2	1508.98	1550.51											63.425	2147.4	2091.49
63.475	2205.44	2272.78											63.275	1567.02	1548.43											63.475	2089.36	2089.01
63.5	2089.36	2272.25											63.3	1450.95	1547.16											63.5	1973.29	2089.09
63.5	2263.48	2276.64											63.3	1450.95	1550.8											63.525	2031.32	2092.06
63.525	2321.51	2281.89											63.325	1508.98	1553.74											63.55	2147.4	2093.83
63.575	2379.55	2281.68											63.35	1625.06	1553.44											63.625	2205.44	2095.27
63.675	2437.59	2283.39											63.45	1741.13	1554.18											63.675	2147.4	2093.84
63.75	2263.48	2280.16											63.525	1567.02	1549.99											63.75	2089.36	2091.41
63.825	2263.48	2280.16											63.6	1508.98	1546.49											63.825	2089.36	2088.96
63.85	2089.36	2277.55											63.65	1450.95	1546.88											63.85	1973.29	2089.04
63.85	2205.44	2281.69											63.65	1392.91	1546.87											63.85	1973.29	2090.44
63.875	2379.55	2283.53											63.675	1567.02	1549.89											63.875	2147.4	2094.36
63.925	2437.59	2287.04											63.725	1625.06	1551.87											63.925	2205.44	2099.81
64	2379.55	2289.31											63.775	1683.1	1555.21											64	2147.4	2102.39
64.075	2321.51	2290.02											63.85	1625.06	1553.95											64.075	2147.4	2096.79
64.15	2263.48	2287.08											63.95	1567.02	1551.85											64.15	2089.36	2092.4
64.175	2147.4	2286.44											63.975	1450.95	1549.89											64.175	2031.32	2090.18
64.175	2147.4	2286.88											64	1392.91	1546.85											64.2	1973.29	2088.92
64.2	2321.51	2288.38											64	1567.02	1548.01											64.2	2031.32	2092.03
64.225	2379.55	2291.82											64.05	1567.02	1554.92											64.225	2147.4	2095.41
64.3	2379.55	2295.83											64.075	1625.06	1560.1											64.3	2205.44	2097.75
64.375	2321.51	2294.81											64.15	1625.06	1561.01											64.375	2205.44	2095.3
64.45	2321.51	2291.61											64.25	1683.1	1555.78											64.475	2147.4	2090.93
64.5	2263.48	2292.53											64.325	1567.02	1552.23											64.525	1973.29	2089.04
64.525	2089.36	2292.59											64.35	1334.87	1554.76											64.55	1915.25	2089.62
64.525	2205.44	2294.88											64.35	1450.95	1556.54											64.575	2031.32	2088.92
64.575	2379.55	2295.63											64.375	1567.02	1556.88											64.6	2147.4	2091.88
64.625	2437.59	2297.58											64.45	1683.1	1560.43											64.675	2205.44	2097.86
64.725	2379.55	2296.3											64.5	1625.06	1563.08											64.725	2147.4	2095.94
64.8	2263.48	2294											64.575	1567.02	1561.1											64.8	2089.36	2091.75
64.875	2263.48	2292											64.65	1567.02	1557.03											64.85	2031.32	2089.7
64.875	2089.36	2290.96											64.675	1450.95	1555.26											64.875	1973.29	2091.99
64.875	2263.48	2294.63											64.7	1450.95	1559.88											64.875	2089.36	2093.32
64.9	2321.51	2297.04											64.7	1567.02	1561.85											64.925	2147.4	2094.91
64.95	2437.59	2300.62											64.75	1625.06	1565.14											64.975	2205.44	2099.52
65.025	2437.59	2297.85											64.825	1683.1	1567.21											65.075	2205.44	2099.64
65.125	2321.51	2294.02											64.925	1625.06	1561.21											65.15	2089.36	2093.72
65.2	2263.48	2295.41											65	1567.02	1558.39											65.2	1973.29	2089.93
65.2	2089.36	2297.73											65.025	1450.95	1557.87											65.2	1915.25	2089.25
65.225	2205.44	2299.45											65.025	1450.95	1558.44											65.225	2089.36	2091.32
65.25	2379.55	2303.33											65.05	1567.02	1560.09											65.25	2147.4	2095.48
65.3	2379.55	2305.28											65.1	1625.06	1563.7											65.3	2205.44	2102.6
65.375	2437.59	2304.64											65.175	1683.1	1566.39											65.4	2205.44	2105.22
65.45	2379.55	2299.5											65.25	1625.06	1562.55											65.475	2147.4	2100.25
65.525	2263.48	2299.23											65.325	1508.98	1561.53											65.55	2031.32	2095.17
65.55	2089.36	2298											65.35	1450.95	1557.51											65.575	1915.25	2094.05
65.575	2205.44	2299.54											65.375	1450.95	1556.09											65.575	2031.32	2095.65
65.6	2379.55	2301.63											65.375	1567.02	1555.71											65.6	2205.44	2099.98
65.65	2379.55	2303.95											65.425	1683.1	1561.34											65.65	2205.44	2107.93
65.7	2379.55	2309.25											65.5	1625.06	1570.11											65.725	2147.4	2111.35
65.775	2321.51	2304.73											65.575	1625.06	1567.04											65.8	2147.4	2104.93
65.85	2321.51	2300.95											65.65	1567.02	1561.15											65.875	2089.36	2099.91
65.9	2205.44	2297.7											65.7	1508.98	1557.18											65.9	1915.25	2097.25
65.9	2147.4	2299.36											65.7	1392.91	1559.21											65.9	2031.32	2100.71
65.925	2321.51	2305.29											65.725	1508.98	1561.93											65.95	2147.4	2104.63
65.975	2379.55	2307.64											65.775	1625.06	1563.15											66	2205.44	2108.37
66.05	2437.59	2314.13											65.85	1683.1	1567.49											66.075	2147.4	2111.27
66.125	2379.55	2308.9											65.925	1625.06	1565.93											66.15	2147.4	2108.04
66.2	2263.48	2304.72											66	1567.02	1561.86											66.2	2089.36	2104.62
66.225	2205.44	2301.04											66.05	1450.95	1557.83											66.225	1973.29	2101.99
66.25	2205.44	2301.92											66.05	1392.91	1556.34											66.25	1973.29	2103.9
66.275	2321.51	2307.36											66.075	1567.02	1559.27											66.275	2147.4	2110
66.325	2321.51	2311.42											66.1	1625.06	1562.88											66.325	2263.48	2112.8
66.375	2379.55	2316.52											66.175	1625.06	1568.04											66.4	2263.48	2113.17
66.45	2379.55	2311.75											66.25	1683.1	1568.81											66.5	2147.4	2110.44
66.525	2263.48	2307.67											66.325	1625.06	1565.18											66.55	2089.36	2108.66
66.575	2263.48	2307.15											66.375	1508.98	1563.12											66.575	1915.25	2108.84
66.575	2205.44	2302.8											66.4	1392.91	1561.72											66.575	1973.29	2109.76
66.6	2321.51	2309.82											66.4	1508.98	1564.75											66.6	2147.4	2111.76
66.625	2321.51	2312.34											66.425	1567.02	1566.9											66.65	2205.44	2114.5
66.7	2437.59	2319.62											66.475	1683.1	1569.05											66.725	2205.44	2118.52
66.775	2379.55	2313.58											66.575	1683.1	1571.74											66.8	2205.44	2115.98
66.85	2321.51	2313.16											66.675	1683.1	1569.67											66.9	2147.4	2112.49
66.9	2321.51	2310.99											66.725	1567.02	1567.27											66.925	1973.29	2112.8
66.925	2147.4	2313.01											66.725	1334.87	1567.41											66.925	1915.25	2114.15
66.925	2263.48	2312.4											66.75	1450.95	1568.54											66.95	2147.4	2116.2
66.95	2321.51	2314.11											66.775	1625.06	1570.33											67	2205.44	2117.07
67.025	2495.63	2315.92											66.85	1683.1	1572.44											67.075	2263.48	2121.39
67.1	2437.59	2320.26											66.925	1625.06	1577.29											67.15	2147.4	2120.98
67.2	2263.48	2316.21											67	1567.02	1573.96											67.2	2089.36	2117.7
67.25	2263.48	2315.01											67.05	1567.02	1569.95											67.25	2031.32	2116.29
67.25	2089.36	2312.71											67.075	1450.95	1566.57											67.25	1973.29	2115.87
67.25	2263.48	2314.93											67.075	1508.98	1567.89											67.275	2089.36	2117.96
67.3	2379.55	2316.38											67.1	1567.02	1571.7											67.3	2205.44	2120.36
67.35	2437.59	2321.03											67.15	1683.1	1577											67.375	2263.48	2122.73
67.425	2437.59	2319.5											67.225	1683.1	1579.38											67.45	2205.44	2124.06
67.5	2321.51	2320.17											67.3	1625.06	1575.11											67.525	2089.36	2120.58
67.575	2263.48	2312.24											67.375	1567.02	1570.46											67.575	2089.36	2120.14
67.6	2147.4	2313.46											67.4	1450.95	1568.3											67.6	2031.32	2122.2
67.6	2263.48	2310.13											67.4	1450.95	1567.06											67.625	2031.32	2125.54
67.625	2321.51	2314.39											67.425	1567.02	1570.16											67.65	2147.4	2127.98
67.675	2379.55	2316.53											67.475	1625.06	1575.4											67.7	2147.4	2130.39
67.75	2553.66	2319.31											67.55	1683.1	1579.92											67.75	2205.44	2129.87
67.825	2263.48	2315.91											67.625	1625.06	1576.22											67.85	2205.44	2127.64
67.875	2379.55	2310.75											67.7	1625.06	1571.79											67.9	2147.4	2126.55
67.925	2089.36	2306.35											67.725	1508.98	1567.62											67.925	1973.29	2124.53
67.925	2321.51	2304.9											67.75	1392.91	1567.78											67.95	2031.32	2123.78
67.95	2205.44	2307.94											67.775	1508.98	1569.17											67.975	2147.4	2125.83
68	2437.59	2309.5											67.8	1625.06	1573.35											68.025	2205.44	2130.01
68.075	2321.51	2317.31											67.875	1683.1	1579.31											68.1	2205.44	2133.12
68.15	2437.59	2316.7											67.95	1625.06	1578.56											68.175	2147.4	2129.18
68.225	2321.51	2313.33											68.025	1625.06	1574.51											68.25	2205.44	2127.91
68.275	2321.51	2306.97											68.075	1567.02	1572.24											68.275	2031.32	2125.68
68.3	2089.36	2308.87											68.075	1392.91	1572.73											68.275	1973.29	2126.57
68.325	2263.48	2312.19											68.075	1508.98	1572.56											68.3	2147.4	2128.37
68.35	2321.51	2314.06											68.125	1625.06	1574.48											68.35	2205.44	2130.08
68.425	2437.59	2318.44											68.175	1741.13	1577.82											68.425	2263.48	2132.56
68.5	2379.55	2315.95											68.25	1683.1	1580.03											68.5	2147.4	2130.18
68.55	2379.55	2312.23											68.35	1567.02	1577.7											68.575	2147.4	2127.04
68.6	2147.4	2312.03											68.4	1450.95	1575.25											68.6	2089.36	2126
68.6	2263.48	2307.96											68.4	1392.91	1573.68											68.625	1973.29	2126.19
68.6	2147.4	2309.08											68.425	1508.98	1575.18											68.625	2089.36	2126.07
68.675	2553.66	2307.85											68.45	1683.1	1577.55											68.675	2147.4	2126.48
68.725	2263.48	2313.2											68.5	1683.1	1581.65											68.725	2205.44	2131.4
68.825	2495.63	2310.43											68.575	1683.1	1584.62											68.825	2205.44	2133.32
68.9	2263.48	2313.23											68.65	1625.06	1582.7											68.9	2147.4	2129.17
68.925	2205.44	2305.82											68.725	1508.98	1580.31											68.925	2089.36	2126.77
68.925	2147.4	2309.39											68.75	1392.91	1578.45											68.95	1973.29	2123.35
68.925	2263.48	2309.38											68.75	1508.98	1577.77											68.95	2031.32	2122.66
68.975	2437.59	2312.3											68.775	1625.06	1578.26											68.975	2147.4	2126.23
69.025	2437.59	2316.81											68.8	1683.1	1584.21											69.05	2263.48	2133.05
69.1	2495.63	2320.02											68.875	1683.1	1589.34											69.125	2263.48	2133.44
69.2	2321.51	2320.08											68.95	1683.1	1586.13											69.225	2205.44	2129.27
69.275	2321.51	2314.9											69.05	1625.06	1582.1											69.275	2089.36	2125.28
69.3	2089.36	2313.84											69.1	1450.95	1578.56											69.3	1915.25	2124.01
69.3	2147.4	2312.25											69.1	1392.91	1579.57											69.3	2031.32	2125.43
69.3	2321.51	2316.63											69.125	1567.02	1581.38											69.325	2147.4	2125.78
69.375	2495.63	2321.34											69.15	1683.1	1586.73											69.4	2263.48	2133.12
69.45	2437.59	2328.83											69.225	1683.1	1593.12											69.475	2263.48	2136.2
69.55	2379.55	2324.74											69.3	1683.1	1589.62											69.55	2147.4	2132.81
69.625	2263.48	2320											69.375	1567.02	1585.28											69.625	2089.36	2130.79
69.625	2147.4	2317.45											69.425	1508.98	1582.96											69.625	1973.29	2128.04
69.625	2147.4	2319.27											69.45	1392.91	1583.65											69.625	2031.32	2130.18
69.65	2321.51	2322.05											69.45	1567.02	1585.81											69.65	2147.4	2131.56
69.7	2321.51	2328.54											69.475	1625.06	1588.42											69.7	2205.44	2138.01
69.775	2553.66	2332.12											69.525	1741.13	1591.7											69.8	2263.48	2145.14
69.85	2437.59	2332.46											69.625	1683.1	1591.23											69.9	2263.48	2142.37
69.95	2437.59	2323.72											69.7	1625.06	1587.67											69.975	2147.4	2139.06
69.975	2147.4	2327.73											69.775	1508.98	1586.12											69.975	1973.29	2134.67
69.975	2263.48	2325.84											69.775	1392.91	1584.15											69.975	1973.29	2134.79
70	2147.4	2329.85											69.8	1508.98	1583.64											70	2147.4	2139.07
70.025	2553.66	2334.13											69.8	1625.06	1585.78											70.05	2205.44	2144.97
70.1	2263.48	2337.02											69.85	1683.1	1590.77											70.075	2263.48	2149.98
70.2	2611.7	2334.77											69.95	1741.13	1590.45											70.175	2263.48	2145.37
70.275	2263.48	2326.81											70.05	1683.1	1585.48											70.25	2147.4	2140.19
70.325	2321.51	2328.16											70.1	1508.98	1584.04											70.3	1973.29	2136.94
70.325	2031.32	2327.33											70.125	1392.91	1581.82											70.325	1973.29	2138.15
70.325	2321.51	2331.5											70.125	1508.98	1581.03											70.325	2147.4	2140.72
70.375	2379.55	2331.61											70.15	1625.06	1583.2											70.35	2263.48	2145.88
70.45	2495.63	2341.55											70.2	1741.13	1590.75											70.425	2263.48	2153.83
70.525	2437.59	2339.46											70.3	1683.1	1595.19											70.5	2205.44	2152.99
70.625	2379.55	2334.06											70.375	1625.06	1589.36											70.6	2205.44	2147.45
70.65	2263.48	2330.08											70.45	1508.98	1584.83											70.65	2031.32	2143.82
70.65	2147.4	2330.7											70.45	1392.91	1582.93											70.65	1973.29	2143.08
70.675	2263.48	2331.3											70.45	1508.98	1583.98											70.65	2089.36	2147.09
70.7	2437.59	2334.61											70.475	1625.06	1586.09											70.675	2205.44	2149.89
70.775	2437.59	2342.39											70.525	1683.1	1590.14											70.75	2321.51	2155.45
70.875	2437.59	2344.6											70.6	1741.13	1596.35											70.825	2263.48	2154.38
70.95	2379.55	2336.61											70.7	1683.1	1592.26											70.925	2205.44	2148.9
71	2263.48	2331.89											70.775	1567.02	1589.13											71	2031.32	2145.26
71.025	2089.36	2327.63											70.825	1392.91	1584.86											71	1915.25	2142.59
71.025	2263.48	2332.89											70.825	1392.91	1585.4											71	2089.36	2144.6
71.05	2437.59	2334.34											70.825	1567.02	1587.34											71.025	2205.44	2149.42
71.125	2437.59	2344.67											70.875	1683.1	1591.53											71.1	2321.51	2156.05
71.2	2379.55	2342.05											70.95	1741.13	1596.66											71.2	2263.48	2157.88
71.3	2437.59	2341.71											71.025	1741.13	1594.89											71.275	2147.4	2154.56
71.325	2205.44	2329.06											71.125	1625.06	1590.31											71.325	2031.32	2152.39
71.35	2147.4	2335.86											71.15	1392.91	1587.65											71.325	1973.29	2150.81
71.35	2205.44	2328.23											71.15	1392.91	1586.03											71.325	2147.4	2152.03
71.35	2495.63	2340.37											71.175	1625.06	1587.66											71.35	2205.44	2156.04
71.4	2379.55	2340.85											71.2	1625.06	1592.19											71.4	2263.48	2160.31
71.475	2495.63	2348.88											71.25	1741.13	1597.96											71.475	2263.48	2161.62
71.575	2437.59	2339.84											71.35	1741.13	1596.81											71.575	2263.48	2159.32
71.65	2437.59	2335.24											71.45	1683.1	1592.81											71.675	2147.4	2156.26
71.675	2089.36	2332.97											71.5	1450.95	1589.18											71.7	1915.25	2154.11
71.675	2205.44	2335.23											71.5	1334.87	1591.85											71.7	1973.29	2155.09
71.7	2321.51	2338.61											71.5	1567.02	1593.98											71.7	2205.44	2155.41
71.725	2437.59	2342.45											71.525	1683.1	1596.8											71.75	2263.48	2159.72
71.8	2495.63	2345.76											71.6	1741.13	1602.37											71.825	2321.51	2163.25
71.9	2495.63	2344.12											71.675	1683.1	1601											71.925	2205.44	2161.59
72	2379.55	2338.18											71.775	1683.1	1596.76											72	2147.4	2157.27
72.05	2089.36	2337.98											71.825	1508.98	1592.84											72.025	1973.29	2155.03
72.05	2089.36	2335.8											71.825	1334.87	1591.78											72.025	2031.32	2157.42
72.05	2379.55	2340											71.825	1508.98	1595.45											72.025	2205.44	2161.01
72.1	2437.59	2343.07											71.85	1625.06	1600.08											72.05	2263.48	2165.16
72.15	2437.59	2348.99											71.9	1741.13	1606.24											72.125	2321.51	2168.54
72.25	2379.55	2346.16											72	1741.13	1605.76											72.225	2263.48	2164.83
72.325	2437.59	2343.61											72.1	1683.1	1598.62											72.325	2205.44	2161.55
72.35	2147.4	2343.02											72.175	1567.02	1594.52											72.35	2031.32	2158.47
72.375	2263.48	2341.96											72.175	1392.91	1592.88											72.375	1973.29	2160.02
72.375	2263.48	2341.97											72.175	1450.95	1594.37											72.375	2089.36	2161.23
72.4	2553.66	2347.66											72.2	1625.06	1600.52											72.4	2205.44	2162.98
72.45	2321.51	2349.33											72.25	1683.1	1608.49											72.45	2263.48	2163.92
72.55	2553.66	2349.06											72.325	1741.13	1609.77											72.55	2263.48	2163.06
72.625	2263.48	2342.21											72.4	1741.13	1604.03											72.625	2205.44	2161.06
72.675	2321.51	2342.59											72.5	1625.06	1601.32											72.7	2089.36	2159.27
72.7	2089.36	2339.04											72.525	1392.91	1599.19											72.725	1973.29	2158.35
72.7	2321.51	2341.83											72.525	1450.95	1599.84											72.725	2031.32	2158.64
72.75	2437.59	2345.66											72.55	1625.06	1603.62											72.725	2205.44	2160.14
72.8	2437.59	2353.29											72.6	1741.13	1608.32											72.8	2321.51	2163.72
72.875	2437.59	2352.82											72.65	1683.1	1612.28											72.875	2263.48	2162.42
72.95	2379.55	2348.86											72.75	1683.1	1608.86											72.95	2263.48	2158.97
73.025	2321.51	2344.61											72.825	1625.06	1605.9											73.025	2147.4	2155.05
73.025	2205.44	2342.93											72.825	1392.91	1601.96											73.05	1973.29	2153.85
73.025	2205.44	2346.03											72.85	1450.95	1604.54											73.05	2031.32	2155.72
73.05	2437.59	2352.04											72.85	1625.06	1608.02											73.075	2205.44	2156.9
73.1	2437.59	2358.42											72.9	1741.13	1612.07											73.125	2263.48	2159.82
73.175	2553.66	2358.23											73	1741.13	1615.7											73.2	2263.48	2159.72
73.275	2379.55	2350.78											73.075	1683.1	1612.27											73.275	2205.44	2154.73
73.35	2379.55	2347.97											73.15	1625.06	1605.86											73.35	2147.4	2153
73.375	2147.4	2347.71											73.175	1450.95	1601.53											73.375	1973.29	2152.12
73.375	2205.44	2346.9											73.175	1450.95	1601.79											73.375	2031.32	2152.75
73.4	2321.51	2347.07											73.2	1625.06	1605.12											73.4	2147.4	2154.91
73.425	2437.59	2351.31											73.225	1683.1	1609.3											73.45	2263.48	2161.01
73.5	2495.63	2352.98											73.3	1741.13	1614.89											73.5	2263.48	2164.42
73.6	2437.59	2354.5											73.4	1741.13	1613.72											73.6	2263.48	2162.61
73.675	2321.51	2348.49											73.475	1625.06	1607.66											73.675	2147.4	2158.12
73.725	2205.44	2351.84											73.525	1450.95	1604.86											73.725	2031.32	2155.68
73.725	2147.4	2347.77											73.525	1392.91	1601.34											73.725	1973.29	2154.42
73.725	2379.55	2353.39											73.525	1567.02	1602.72											73.725	2147.4	2157.74
73.75	2437.59	2354.33											73.55	1683.1	1608.66											73.75	2205.44	2163.11
73.825	2495.63	2359.54											73.6	1683.1	1616.31											73.8	2263.48	2167.66
73.9	2437.59	2354.64											73.7	1741.13	1615.63											73.9	2263.48	2163.9
74	2379.55	2352.11											73.775	1683.1	1610.02											74	2263.48	2155.89
74.05	2263.48	2350.18											73.85	1625.06	1606.11											74.05	2089.36	2151.79
74.075	2147.4	2351.04											73.875	1392.91	1606.75											74.075	1973.29	2154.11
74.075	2321.51	2352.83											73.875	1450.95	1608.51											74.1	2031.32	2157.56
74.1	2437.59	2355.2											73.9	1625.06	1611.06											74.125	2263.48	2163.37
74.175	2495.63	2359.04											73.95	1799.17	1618.7											74.175	2263.48	2170.55
74.25	2437.59	2359.91											74.05	1683.1	1617.97											74.25	2263.48	2167.86
74.35	2379.55	2354.4											74.125	1625.06	1613.82											74.35	2205.44	2162.46
74.375	2263.48	2352.54											74.175	1625.06	1609.46											74.375	2089.36	2159.08
74.4	2147.4	2351.89											74.2	1450.95	1609.63											74.4	1973.29	2160.24
74.4	2321.51	2357.76											74.2	1450.95	1612.77											74.4	2147.4	2164.07
74.425	2437.59	2361.09											74.225	1683.1	1616.69											74.425	2205.44	2169.9
74.475	2437.59	2370.83											74.275	1741.13	1622.27											74.5	2263.48	2176.76
74.55	2495.63	2368.89											74.35	1741.13	1623.23											74.575	2321.51	2173.73
74.65	2437.59	2365.52											74.45	1683.1	1619.23											74.675	2263.48	2166.44
74.725	2379.55	2360.16											74.525	1625.06	1616.56											74.75	2089.36	2161.14
74.75	2147.4	2360.63											74.55	1450.95	1613.12											74.75	1973.29	2160.34
74.75	2205.44	2362.28											74.55	1450.95	1614.53											74.75	2031.32	2164.04
74.775	2437.59	2368.22											74.575	1625.06	1618.9											74.775	2205.44	2171.57
74.825	2437.59	2373.7											74.6	1683.1	1625.25											74.85	2263.48	2178.54
74.9	2495.63	2374.31											74.675	1799.17	1628.49											74.925	2321.51	2177.46
75	2437.59	2368.17											74.775	1741.13	1623											75.025	2205.44	2170.22
75.05	2321.51	2364.99											74.85	1625.06	1618.47											75.075	2089.36	2164.6
75.075	2205.44	2362.66											74.9	1450.95	1616.23											75.075	1973.29	2163.12
75.1	2263.48	2364.94											74.9	1450.95	1613.5											75.1	2089.36	2164.24
75.125	2379.55	2366.52											74.925	1625.06	1615.56											75.125	2263.48	2166.38
75.175	2495.63	2371.72											74.975	1741.13	1621.75											75.2	2321.51	2175.76
75.25	2437.59	2375.78											75.05	1741.13	1632.29											75.275	2263.48	2180.78
75.325	2437.59	2369.67											75.125	1683.1	1627.57											75.35	2205.44	2174.29
75.4	2379.55	2364.63											75.2	1683.1	1620.04											75.4	2147.4	2167.2
75.425	2263.48	2361.98											75.225	1450.95	1615.96											75.425	1973.29	2165.75
75.425	2205.44	2362.38											75.225	1450.95	1618.2											75.425	2089.36	2168.73
75.45	2379.55	2365.48											75.25	1567.02	1621.45											75.45	2205.44	2172.38
75.5	2495.63	2370.3											75.3	1741.13	1623.19											75.525	2321.51	2176.4
75.575	2495.63	2375.53											75.375	1741.13	1628.04											75.6	2263.48	2179.77
75.65	2437.59	2367.15											75.45	1683.1	1626.63											75.7	2205.44	2174.99
75.725	2379.55	2361.71											75.525	1625.06	1620.5											75.75	2089.36	2171.43
75.775	2147.4	2358.64											75.575	1508.98	1617.79											75.75	1973.29	2168.53
75.775	2263.48	2356.73											75.575	1450.95	1617.95											75.75	2089.36	2170.01
75.8	2321.51	2360.93											75.6	1567.02	1619.44											75.8	2263.48	2175.87
75.85	2495.63	2364.07											75.625	1683.1	1623.48											75.85	2321.51	2182.39
75.9	2437.59	2370.48											75.7	1799.17	1630.6											75.95	2321.51	2186.69
76	2495.63	2367.02											75.8	1741.13	1631.11											76.05	2205.44	2185.92
76.075	2321.51	2358.97											75.875	1683.1	1626.56											76.1	2089.36	2180.38
76.1	2205.44	2357.91											75.925	1508.98	1623.23											76.1	1973.29	2178.23
76.125	2205.44	2354.56											75.925	1392.91	1620.58											76.1	2089.36	2177.05
76.125	2321.51	2357.64											75.925	1567.02	1622.67											76.125	2205.44	2179.03
76.15	2437.59	2361.5											75.95	1683.1	1626.11											76.175	2321.51	2181.95
76.225	2495.63	2366.7											76	1741.13	1629.9											76.25	2263.48	2186.03
76.3	2437.59	2366.95											76.1	1799.17	1632.37											76.325	2263.48	2184.96
76.4	2437.59	2362.6											76.2	1741.13	1627.9											76.425	2263.48	2182.48
76.45	2263.48	2358.38											76.25	1567.02	1623.11											76.45	2031.32	2181.82
76.45	2147.4	2358.69											76.25	1334.87	1622.73											76.45	1973.29	2183.97
76.45	2321.51	2360.12											76.25	1567.02	1625.23											76.475	2205.44	2185.52
76.5	2437.59	2363.87											76.275	1683.1	1626.85											76.525	2263.48	2186.14
76.575	2495.63	2369.28											76.325	1741.13	1630.69											76.6	2321.51	2190.11
76.65	2495.63	2371.95											76.4	1741.13	1631.99											76.675	2205.44	2189.25
76.75	2379.55	2366.58											76.475	1625.06	1628.21											76.725	2205.44	2186.99
76.775	2263.48	2362.88											76.55	1625.06	1623.73											76.775	2147.4	2184.63
76.775	2089.36	2363.7											76.575	1508.98	1623.32											76.775	2031.32	2185.07
76.775	2379.55	2367.5											76.575	1508.98	1625.75											76.775	2147.4	2186.74
76.825	2437.59	2370.53											76.6	1625.06	1628.83											76.825	2263.48	2188.99
76.875	2495.63	2375.55											76.625	1741.13	1630.35											76.875	2321.51	2189.26
76.975	2495.63	2375.91											76.7	1741.13	1631.18											76.975	2263.48	2188.07
77.05	2379.55	2376.26											76.8	1741.13	1628.78											77.05	2205.44	2185.42
77.1	2379.55	2371.06											76.875	1625.06	1625.35											77.1	2147.4	2186.06
77.125	2205.44	2371.91											76.925	1450.95	1623.76											77.125	2031.32	2186.04
77.125	2263.48	2372.28											76.925	1450.95	1625.02											77.125	2031.32	2187.56
77.15	2437.59	2377.14											76.95	1567.02	1626.04											77.15	2205.44	2188.42
77.2	2437.59	2378.97											76.975	1683.1	1629.59											77.2	2263.48	2189.14
77.275	2553.66	2381.4											77.025	1741.13	1632.46											77.275	2321.51	2189.92
77.375	2437.59	2380.32											77.1	1741.13	1629.89											77.375	2321.51	2190.41
77.45	2379.55	2376.73											77.2	1683.1	1625.96											77.45	2205.44	2188.55
77.475	2205.44	2375.36											77.275	1567.02	1622.35											77.475	2031.32	2189.11
77.475	2205.44	2376.89											77.275	1392.91	1620.03											77.5	2031.32	2185.9
77.5	2379.55	2379.42											77.275	1567.02	1622.77											77.5	2147.4	2185.77
77.55	2495.63	2385.71											77.325	1741.13	1626.8											77.55	2263.48	2189.9
77.625	2495.63	2389.48											77.375	1741.13	1632.36											77.625	2263.48	2191.67
77.7	2437.59	2386.3											77.45	1683.1	1629.05											77.7	2263.48	2189.73
77.775	2379.55	2382.13											77.525	1683.1	1625.92											77.775	2263.48	2188.5
77.8	2263.48	2380.17											77.575	1625.06	1623.09											77.8	2089.36	2186.23
77.8	2205.44	2381.06											77.6	1450.95	1623.09											77.825	2031.32	2187.01
77.825	2379.55	2384.81											77.6	1567.02	1625.92											77.825	2147.4	2187.07
77.875	2495.63	2387.35											77.625	1683.1	1625.96											77.875	2263.48	2189.15
77.925	2495.63	2389.19											77.7	1741.13	1630.92											77.95	2321.51	2194.14
78.025	2437.59	2384.04											77.775	1683.1	1632.97											78.025	2263.48	2192.64
78.1	2437.59	2382.81											77.85	1625.06	1628.68											78.1	2205.44	2190.3
78.15	2321.51	2381.85											77.925	1625.06	1624.36											78.15	2147.4	2188.44
78.15	2205.44	2380.31											77.95	1508.98	1622.86											78.15	2031.32	2189.6
78.15	2263.48	2381.92											77.95	1508.98	1624.51											78.15	2147.4	2191.89
78.2	2495.63	2384.13											77.975	1625.06	1628.96											78.175	2205.44	2194.65
78.25	2495.63	2389.37											78	1683.1	1633.68											78.225	2321.51	2200.3
78.325	2495.63	2389.81											78.075	1741.13	1635.46											78.3	2321.51	2201
78.425	2437.59	2385.43											78.175	1741.13	1632.08											78.375	2263.48	2195.22
78.475	2379.55	2382.88											78.275	1625.06	1626.41											78.475	2147.4	2191.09
78.475	2205.44	2379.7											78.3	1450.95	1623.18											78.5	1973.29	2188.07
78.5	2263.48	2383.06											78.3	1450.95	1623.02											78.5	2031.32	2191.42
78.525	2437.59	2387.35											78.3	1625.06	1627.47											78.5	2205.44	2198.95
78.575	2495.63	2391.55											78.35	1741.13	1635.54											78.525	2263.48	2206.26
78.65	2495.63	2392.8											78.4	1799.17	1640.95											78.6	2379.55	2205.54
78.75	2437.59	2387.33											78.5	1741.13	1636.21											78.7	2321.51	2200.19
78.8	2321.51	2383.3											78.575	1683.1	1632.22											78.8	2205.44	2194.61
78.825	2205.44	2383.58											78.625	1450.95	1632.19											78.825	2031.32	2193.2
78.825	2263.48	2385.07											78.625	1450.95	1633.35											78.85	2031.32	2194.39
78.85	2437.59	2387.43											78.65	1625.06	1635.38											78.85	2205.44	2197.85
78.9	2495.63	2391.53											78.7	1741.13	1641.02											78.9	2321.51	2204.8
78.975	2495.63	2394.52											78.75	1741.13	1647.75											78.975	2321.51	2207.42
79.075	2437.59	2390.75											78.825	1683.1	1644.67											79.05	2263.48	2203.51
79.15	2379.55	2386.52											78.925	1683.1	1639.26											79.125	2205.44	2199.03
79.175	2263.48	2385.01											78.95	1508.98	1636.26											79.15	2031.32	2196.83
79.175	2263.48	2386.55											78.975	1450.95	1637.86											79.175	2089.36	2199.11
79.175	2379.55	2390.48											78.975	1625.06	1640.29											79.175	2205.44	2200.58
79.2	2437.59	2397.67											79	1741.13	1642.89											79.225	2321.51	2205.55
79.275	2553.66	2402.2											79.075	1799.17	1649.95											79.3	2321.51	2208.05
79.35	2495.63	2396.89											79.175	1741.13	1649.02											79.4	2263.48	2202.8
79.45	2379.55	2390.78											79.25	1683.1	1643.85											79.475	2205.44	2197.28
79.5	2263.48	2390.14											79.3	1567.02	1638.83											79.5	2031.32	2194.01
79.5	2205.44	2390.68											79.325	1450.95	1638.02											79.5	2031.32	2196.71
79.525	2379.55	2393.92											79.325	1567.02	1639.86											79.525	2205.44	2201.98
79.55	2495.63	2399.23											79.35	1741.13	1647.45											79.55	2321.51	2207.62
79.625	2553.66	2405.62											79.4	1799.17	1654.5											79.625	2379.55	2212.66
79.7	2495.63	2402.17											79.5	1799.17	1653.19											79.725	2263.48	2206.16
79.8	2379.55	2396.05											79.6	1683.1	1645.41											79.8	2147.4	2198.71
79.85	2321.51	2393.54											79.65	1508.98	1640.82											79.85	2031.32	2193.11
79.85	2205.44	2392.2											79.65	1450.95	1638.88											79.85	2089.36	2191.9
79.875	2379.55	2393.89											79.675	1567.02	1641.77											79.875	2205.44	2196.94
79.9	2495.63	2397.96											79.7	1683.1	1647.3											79.9	2321.51	2204.49
79.95	2495.63	2404.61											79.75	1741.13	1656.03											79.975	2321.51	2211.71
80.025	2495.63	2401.05											79.85	1741.13	1654.86											80.05	2263.48	2209.22
80.125	2437.59	2393.23											79.925	1683.1	1647.18											80.125	2205.44	2202.31
80.175	2321.51	2389.31											79.975	1567.02	1642.69											80.175	2089.36	2198.79
80.2	2205.44	2391.46											80	1450.95	1642.38											80.2	2031.32	2201.19
80.2	2321.51	2394.39											80	1567.02	1644.69											80.2	2147.4	2206.08
80.225	2495.63	2397.78											80.025	1741.13	1647.42											80.25	2263.48	2209.73
80.3	2553.66	2404.07											80.1	1799.17	1653.34											80.3	2321.51	2214.92
80.375	2495.63	2400.8											80.175	1741.13	1653.08											80.375	2263.48	2212.27
80.475	2379.55	2393.57											80.25	1683.1	1644.77											80.475	2263.48	2207.04
80.525	2263.48	2388.33											80.3	1625.06	1638.08											80.5	2089.36	2203.65
80.525	2205.44	2387.25											80.325	1450.95	1635.88											80.525	2089.36	2204.61
80.55	2379.55	2393.73											80.35	1567.02	1640.02											80.55	2205.44	2209.92
80.575	2437.59	2399.09											80.375	1683.1	1644.9											80.6	2321.51	2215.52
80.625	2495.63	2404.23											80.425	1799.17	1649.86											80.65	2321.51	2220.75
80.7	2495.63	2403.19											80.5	1741.13	1652.38											80.725	2263.48	2218.13
80.8	2437.59	2395.96											80.6	1741.13	1646.82											80.8	2205.44	2212.59
80.85	2321.51	2390.35											80.675	1567.02	1640.69											80.85	2147.4	2210.08
80.875	2205.44	2389.2											80.675	1450.95	1640.24											80.875	2031.32	2210.04
80.875	2321.51	2394.39											80.675	1508.98	1642.73											80.875	2205.44	2214.69
80.9	2437.59	2400.3											80.7	1683.1	1648.16											80.9	2263.48	2219.95
80.95	2495.63	2405.94											80.75	1741.13	1654.01											80.95	2379.55	2222.98
81.025	2553.66	2407.25											80.825	1799.17	1655.54											81.05	2321.51	2219.68
81.125	2495.63	2400.79											80.925	1741.13	1650.54											81.125	2263.48	2215.33
81.2	2379.55	2397.48											81	1625.06	1644.93											81.2	2147.4	2210.92
81.225	2147.4	2398.28											81	1450.95	1644.67											81.225	2031.32	2212.39
81.225	2321.51	2401.65											81.025	1508.98	1646.66											81.225	2147.4	2214.79
81.275	2495.63	2405.73											81.05	1683.1	1649.36											81.275	2263.48	2216.25
81.325	2553.66	2411.73											81.1	1741.13	1652.46											81.325	2321.51	2221.07
81.4	2437.59	2415.26											81.175	1741.13	1654.95											81.4	2263.48	2221.42
81.475	2437.59	2410.67											81.275	1683.1	1650.89											81.475	2205.44	2215.41
81.525	2379.55	2405.46											81.325	1625.06	1645.88											81.525	2205.44	2210.54
81.525	2205.44	2404.36											81.35	1508.98	1644.66											81.525	2089.36	2207.78
81.55	2379.55	2408.01											81.35	1508.98	1646.37											81.55	2147.4	2209.33
81.575	2495.63	2412.68											81.375	1683.1	1650.67											81.575	2263.48	2211.45
81.625	2553.66	2417.37											81.425	1799.17	1655.04											81.625	2321.51	2215.36
81.725	2495.63	2419.2											81.5	1799.17	1658.84											81.725	2321.51	2215.1
81.8	2379.55	2415.97											81.6	1683.1	1653.03											81.8	2205.44	2210.34
81.875	2379.55	2413.61											81.65	1625.06	1648.17											81.85	2147.4	2207.04
81.875	2263.48	2411.58											81.675	1567.02	1645.26											81.875	2089.36	2206.19
81.9	2321.51	2412.09											81.7	1508.98	1646.83											81.9	2147.4	2206.57
81.9	2437.59	2415.13											81.7	1625.06	1651											81.925	2205.44	2209.4
81.975	2553.66	2420.04											81.75	1741.13	1655.6											81.975	2263.48	2212.13
82.05	2553.66	2422.42											81.825	1741.13	1656.55											82.025	2321.51	2214.12
82.125	2437.59	2416.64											81.9	1741.13	1652.84											82.125	2263.48	2209.73
82.2	2379.55	2411.73											81.975	1683.1	1647.87											82.175	2147.4	2206.45
82.225	2263.48	2408.66											82.025	1567.02	1644.51											82.2	2089.36	2203.74
82.225	2321.51	2408.11											82.025	1508.98	1642.2											82.225	2147.4	2205.68
82.25	2437.59	2411.93											82.05	1625.06	1644.7											82.25	2205.44	2208.86
82.3	2495.63	2416.41											82.1	1741.13	1649.79											82.3	2321.51	2212.61
82.375	2495.63	2420.56											82.15	1683.1	1654.61											82.375	2263.48	2217.5
82.45	2437.59	2414.67											82.225	1683.1	1651.34											82.45	2263.48	2214.14
82.5	2437.59	2407.76											82.3	1683.1	1645.26											82.525	2263.48	2210.03
82.55	2321.51	2406.46											82.35	1625.06	1642.64											82.55	2089.36	2208.03
82.55	2263.48	2407.99											82.375	1508.98	1642.58											82.575	2089.36	2210.34
82.575	2379.55	2408.61											82.375	1567.02	1645.1											82.6	2205.44	2211.68
82.6	2495.63	2409.54											82.425	1683.1	1646.44											82.625	2263.48	2213.24
82.675	2553.66	2413.53											82.5	1741.13	1649.36											82.7	2321.51	2217.79
82.75	2495.63	2409.31											82.575	1741.13	1649.44											82.775	2263.48	2216.29
82.85	2437.59	2405.94											82.65	1625.06	1644.8											82.85	2205.44	2212.47
82.9	2321.51	2403.19											82.675	1567.02	1641.72											82.875	2147.4	2210.75
82.925	2263.48	2405.15											82.7	1508.98	1643.08											82.9	2089.36	2211.79
82.925	2321.51	2408.07											82.725	1625.06	1645.81											82.925	2205.44	2217.13
82.95	2437.59	2407.86											82.775	1683.1	1647.69											82.975	2263.48	2219.28
83.025	2495.63	2410.7											82.825	1741.13	1652.69											83.025	2321.51	2222.52
83.1	2495.63	2409.08											82.9	1741.13	1654.87											83.1	2321.51	2219.7
83.175	2437.59	2403.31											82.975	1625.06	1650.8											83.175	2205.44	2216.43
83.225	2321.51	2401.22											83.025	1625.06	1646.45											83.225	2147.4	2213.34
83.225	2263.48	2401.91											83.05	1567.02	1644.67											83.225	2089.36	2212.64
83.25	2379.55	2407.28											83.05	1567.02	1647.32											83.25	2147.4	2216.18
83.275	2437.59	2411.36											83.075	1625.06	1652.22											83.275	2263.48	2221.77
83.325	2495.63	2415.05											83.125	1741.13	1658.7											83.325	2321.51	2223.45
83.4	2495.63	2412.72											83.2	1799.17	1659.29											83.425	2321.51	2220.89
83.5	2437.59	2409.64											83.3	1741.13	1653.99											83.5	2263.48	2217.83
83.55	2379.55	2408.34											83.35	1625.06	1648.73											83.575	2205.44	2216.45
83.575	2263.48	2409.49											83.375	1508.98	1649.46											83.575	2031.32	2218.95
83.6	2321.51	2413.07											83.4	1567.02	1650.87											83.6	2147.4	2220.38
83.625	2495.63	2415.34											83.425	1683.1	1654.17											83.65	2263.48	2222.29
83.675	2495.63	2419.4											83.475	1741.13	1659.03											83.7	2321.51	2227.76
83.75	2495.63	2419.61											83.55	1741.13	1661.72											83.75	2263.48	2227.42
83.825	2437.59	2417.17											83.625	1683.1	1658.49											83.825	2263.48	2222.79
83.875	2437.59	2414.27											83.7	1683.1	1653.07											83.875	2205.44	2219.83
83.925	2263.48	2415.31											83.725	1567.02	1651.41											83.925	2089.36	2220.71
83.925	2321.51	2420.64											83.725	1508.98	1653.83											83.925	2147.4	2223.89
83.95	2437.59	2424.96											83.775	1625.06	1656.92											83.975	2263.48	2225.96
84.025	2553.66	2429.51											83.825	1741.13	1658.46											84.025	2321.51	2229.68
84.075	2495.63	2431.75											83.9	1741.13	1659.34											84.1	2321.51	2230.95
84.15	2437.59	2427.91											83.975	1741.13	1655.8											84.175	2205.44	2226.36
84.225	2437.59	2423.59											84.025	1683.1	1651.9											84.225	2205.44	2223.39
84.25	2321.51	2422.86											84.05	1508.98	1648.62											84.25	2089.36	2222.67
84.25	2321.51	2424.49											84.075	1508.98	1649.71											84.275	2205.44	2226.09
84.3	2495.63	2428.48											84.1	1625.06	1653.27											84.3	2263.48	2231.78
84.35	2495.63	2432.63											84.15	1741.13	1655.23											84.35	2321.51	2235.65
84.425	2553.66	2432.85											84.225	1799.17	1659.89											84.45	2321.51	2237.05
84.5	2437.59	2430.35											84.3	1683.1	1660.08											84.525	2263.48	2234.11
84.55	2379.55	2428.85											84.325	1625.06	1656.14											84.575	2147.4	2229.02
84.575	2321.51	2425.92											84.375	1508.98	1652.14											84.6	2147.4	2227.7
84.6	2379.55	2427.18											84.4	1567.02	1650.6											84.625	2205.44	2230.49
84.65	2437.59	2429.2											84.425	1683.1	1653.74											84.65	2263.48	2233.97
84.7	2495.63	2433.2											84.45	1799.17	1659.34											84.7	2263.48	2239.36
84.75	2495.63	2438.18											84.525	1741.13	1664.55											84.775	2263.48	2244.14
84.825	2437.59	2435.1											84.6	1683.1	1663.41											84.85	2263.48	2239.27
84.875	2437.59	2429.56											84.675	1625.06	1658.13											84.9	2263.48	2233.77
84.925	2379.55	2427.86											84.725	1567.02	1656.53											84.925	2147.4	2232.04
84.95	2379.55	2430.31											84.75	1567.02	1657.37											84.95	2147.4	2234.4
84.975	2379.55	2433.15											84.775	1625.06	1660.68											85	2263.48	2237.1
85.025	2495.63	2436.08											84.8	1741.13	1664.23											85.05	2321.51	2239.82
85.1	2495.63	2440.31											84.875	1741.13	1667.7											85.1	2263.48	2242.24
85.15	2437.59	2436.8											84.925	1683.1	1668.91											85.175	2263.48	2238.73
85.225	2437.59	2430.82											85	1683.1	1665.62											85.225	2263.48	2234.57
85.25	2379.55	2426.79											85.05	1625.06	1660.36											85.275	2147.4	2230.73
85.275	2321.51	2427.21											85.05	1567.02	1659.41											85.275	2147.4	2231.3
85.3	2437.59	2433.3											85.075	1625.06	1662.76											85.325	2263.48	2235.93
85.35	2495.63	2434.14											85.125	1741.13	1668.2											85.375	2321.51	2238.67
85.425	2495.63	2439.7											85.175	1799.17	1671.99											85.45	2321.51	2240.75
85.5	2495.63	2434.4											85.25	1741.13	1671.6											85.525	2263.48	2236.87
85.575	2437.59	2431.93											85.35	1683.1	1668.23											85.575	2205.44	2234.19
85.6	2379.55	2429.51											85.4	1625.06	1664.4											85.6	2147.4	2233.38
85.625	2379.55	2429.68											85.425	1508.98	1664.51											85.625	2147.4	2233.21
85.65	2379.55	2433.99											85.45	1567.02	1667.35											85.65	2205.44	2234.03
85.675	2437.59	2436.81											85.45	1683.1	1669.19											85.7	2321.51	2235.51
85.75	2553.66	2437.5											85.5	1741.13	1670.88											85.775	2321.51	2235.08
85.825	2495.63	2435.72											85.575	1799.17	1671.44											85.85	2263.48	2233.95
85.9	2495.63	2431.79											85.65	1741.13	1668.96											85.925	2263.48	2233.98
85.95	2379.55	2429.78											85.725	1625.06	1666.34											85.95	2147.4	2233.97
85.975	2263.48	2430.01											85.75	1508.98	1667.98											85.95	2089.36	2234.24
85.975	2379.55	2432.48											85.775	1567.02	1668.94											85.975	2205.44	2233.26
86.05	2495.63	2433.45											85.825	1741.13	1670.41											86.05	2321.51	2232.89
86.1	2553.66	2436											85.875	1741.13	1670.19											86.125	2321.51	2236.21
86.175	2437.59	2436.38											85.925	1741.13	1671.01											86.175	2263.48	2237.26
86.25	2437.59	2436.15											86	1683.1	1669.11											86.225	2205.44	2235.69
86.275	2379.55	2432.21											86.05	1625.06	1666.71											86.25	2205.44	2235.6
86.3	2321.51	2432.06											86.1	1625.06	1666.32											86.275	2147.4	2237.65
86.3	2379.55	2432.61											86.1	1567.02	1668.3											86.3	2205.44	2238.43
86.35	2495.63	2433.52											86.125	1625.06	1670.44											86.325	2263.48	2237.95
86.425	2553.66	2434.45											86.175	1799.17	1670.87											86.375	2379.55	2239.6
86.5	2553.66	2436.62											86.25	1799.17	1671.13											86.45	2321.51	2239.31
86.575	2321.51	2432.85											86.3	1683.1	1667.47											86.525	2205.44	2239.8
86.6	2437.59	2430.64											86.375	1625.06	1665.16											86.575	2147.4	2241.42
86.625	2263.48	2430.65											86.425	1625.06	1666.41											86.625	2147.4	2243.3
86.65	2495.63	2431.32											86.45	1567.02	1668.47											86.65	2205.44	2242.7
86.7	2379.55	2432.67											86.475	1625.06	1671.37											86.675	2263.48	2244.58
86.75	2553.66	2435.9											86.525	1741.13	1674.43											86.725	2263.48	2244.84
86.825	2495.63	2436.93											86.575	1741.13	1675.46											86.775	2321.51	2246.23
86.875	2437.59	2437.29											86.65	1741.13	1672.25											86.85	2321.51	2246.52
86.925	2379.55	2433.91											86.725	1683.1	1668.18											86.925	2263.48	2244.52
86.95	2379.55	2432.4											86.775	1625.06	1665.8											86.95	2205.44	2244.63
86.975	2379.55	2434.96											86.8	1508.98	1665.74											87	2205.44	2245.65
87.025	2495.63	2436.63											86.8	1625.06	1668.36											87.025	2205.44	2245.69
87.075	2495.63	2440.5											86.85	1741.13	1671.78											87.05	2263.48	2247.84
87.15	2495.63	2444.04											86.9	1741.13	1675.01											87.1	2263.48	2249.54
87.175	2437.59	2441.27											86.95	1741.13	1673.63											87.175	2321.51	2246.7
87.25	2437.59	2437.83											87.025	1683.1	1669.5											87.25	2321.51	2244.93
87.3	2379.55	2438.1											87.075	1683.1	1668.92											87.325	2205.44	2246.77
87.325	2379.55	2442.44											87.125	1567.02	1669.13											87.35	2147.4	2249.15
87.35	2379.55	2443.67											87.15	1625.06	1670.13											87.375	2205.44	2250.19
87.375	2495.63	2443.34											87.175	1683.1	1670.04											87.4	2263.48	2248.01
87.45	2495.63	2442.98											87.25	1741.13	1670.05											87.45	2263.48	2249.11
87.5	2495.63	2441.92											87.3	1683.1	1672.91											87.5	2263.48	2249.38
87.575	2437.59	2441.67											87.375	1625.06	1671.45											87.55	2321.51	2247.29
87.625	2437.59	2442.92											87.425	1683.1	1669.4											87.625	2263.48	2246.92
87.675	2321.51	2444.8											87.45	1625.06	1672.74											87.675	2205.44	2248.93
87.675	2437.59	2449.21											87.5	1683.1	1675.31											87.7	2147.4	2251.8
87.725	2495.63	2445.22											87.525	1683.1	1675.25											87.725	2205.44	2251.43
87.775	2495.63	2446.16											87.575	1683.1	1675.28											87.775	2263.48	2250.58
87.825	2495.63	2442.96											87.65	1741.13	1678.17											87.825	2379.55	2248.9
87.9	2495.63	2444.33											87.7	1683.1	1676.73											87.9	2263.48	2248.25
87.95	2379.55	2440.68											87.75	1625.06	1673.17											87.975	2263.48	2247.42
87.975	2379.55	2442.6											87.775	1625.06	1671.88											88	2147.4	2245.2
88	2379.55	2443.57											87.8	1625.06	1673.2											88.025	2147.4	2246.89
88.05	2495.63	2444.81											87.825	1683.1	1676.79											88.05	2263.48	2250.62
88.075	2495.63	2444.11											87.875	1741.13	1680.45											88.075	2321.51	2252.66
88.15	2495.63	2442.99											87.925	1741.13	1681.97											88.15	2321.51	2252.67
88.225	2495.63	2441.44											88.025	1741.13	1677.59											88.225	2321.51	2249.12
88.275	2437.59	2443.22											88.075	1683.1	1676											88.3	2263.48	2247.28
88.325	2321.51	2445.24											88.125	1567.02	1676.32											88.35	2147.4	2247.15
88.35	2379.55	2445.97											88.15	1567.02	1678.89											88.375	2205.44	2247.18
88.375	2495.63	2445.41											88.2	1683.1	1681.83											88.4	2263.48	2249.24
88.425	2495.63	2445.09											88.225	1741.13	1684.82											88.45	2263.48	2254.91
88.475	2437.59	2446.22											88.275	1741.13	1687.54											88.5	2263.48	2255.14
88.525	2437.59	2446.56											88.35	1741.13	1684.7											88.55	2263.48	2251.48
88.6	2495.63	2444.59											88.425	1741.13	1681.57											88.625	2321.51	2247.67
88.65	2437.59	2445.93											88.475	1683.1	1680.36											88.675	2205.44	2247.45
88.7	2379.55	2445.95											88.5	1567.02	1682.92											88.7	2147.4	2247.38
88.725	2379.55	2446.53											88.55	1625.06	1683.95											88.75	2263.48	2245.93
88.775	2437.59	2447.35											88.575	1683.1	1683.14											88.8	2263.48	2248.38
88.825	2495.63	2449.6											88.625	1683.1	1685.43											88.85	2321.51	2250.99
88.875	2437.59	2446.12											88.675	1741.13	1683.98											88.9	2263.48	2250.01
88.925	2495.63	2445.62											88.75	1741.13	1682.54											88.95	2263.48	2246.97
88.975	2437.59	2445.33											88.8	1683.1	1681.45											89	2205.44	2245.27
89.025	2379.55	2445.59											88.825	1567.02	1682.21											89.025	2205.44	2245.24
89.075	2437.59	2446.4											88.85	1625.06	1684.85											89.075	2205.44	2249.09
89.1	2495.63	2449.32											88.9	1741.13	1685.94											89.125	2263.48	2249.99
89.15	2495.63	2448.7											88.975	1799.17	1686.7											89.175	2321.51	2252.58
89.225	2495.63	2447.63											89.025	1741.13	1685.24											89.25	2263.48	2251.23
89.275	2437.59	2446.09											89.1	1683.1	1683.43											89.3	2205.44	2245.93
89.325	2437.59	2446.28											89.15	1625.06	1681.59											89.35	2205.44	2244.16
89.375	2437.59	2447.01											89.175	1625.06	1681.94											89.375	2205.44	2246.24
89.4	2437.59	2448.26											89.2	1683.1	1682.91											89.425	2321.51	2248.77
89.45	2437.59	2451.58											89.25	1683.1	1686.06											89.475	2263.48	2253.3
89.5	2437.59	2456.31											89.3	1741.13	1692.27											89.525	2263.48	2257.63
89.55	2495.63	2453.42											89.375	1683.1	1690.64											89.575	2263.48	2254.61
89.6	2495.63	2450.06											89.425	1683.1	1683.37											89.65	2263.48	2249.85
89.675	2495.63	2447.21											89.475	1625.06	1679.8											89.675	2147.4	2247.42
89.725	2379.55	2448.61											89.5	1625.06	1680.26											89.7	2205.44	2248.83
89.75	2379.55	2450.16											89.55	1683.1	1682.85											89.75	2263.48	2251.86
89.775	2437.59	2453.07											89.6	1741.13	1685.71											89.8	2321.51	2254.65
89.825	2437.59	2458.9											89.65	1741.13	1690.4											89.85	2263.48	2259.08
89.875	2495.63	2459.3											89.7	1683.1	1693.18											89.9	2263.48	2258.35
89.95	2495.63	2454.59											89.75	1683.1	1690.3											89.95	2321.51	2253.97
90	2437.59	2448.5											89.8	1683.1	1687.05											90	2263.48	2253.09
90.05	2379.55	2447.83											89.825	1625.06	1685.62											90.05	2205.44	2252.62
90.075	2437.59	2452.23											89.875	1683.1	1684.44											90.1	2263.48	2255.96
90.125	2437.59	2454.53											89.925	1741.13	1686.93											90.15	2263.48	2259.36
90.175	2495.63	2458.19											89.975	1741.13	1691.23											90.2	2263.48	2262.51
90.225	2495.63	2458.25											90.05	1683.1	1693.59											90.25	2263.48	2263.54
90.3	2495.63	2454.71											90.1	1683.1	1690.27											90.3	2263.48	2262.44
90.35	2437.59	2452.86											90.15	1683.1	1688.09											90.35	2263.48	2261.08
90.375	2437.59	2453.01											90.175	1625.06	1687.72											90.4	2205.44	2259.79
90.425	2437.59	2453.62											90.225	1683.1	1689.81											90.425	2205.44	2260.77
90.45	2437.59	2456.24											90.25	1683.1	1692.52											90.475	2321.51	2262.14
90.5	2495.63	2458.66											90.3	1741.13	1695.17											90.525	2321.51	2261.68
90.575	2495.63	2459.01											90.375	1741.13	1695.56											90.6	2263.48	2262.47
90.65	2495.63	2457.64											90.45	1741.13	1693.7											90.65	2263.48	2261.08
90.7	2437.59	2456.4											90.5	1683.1	1691.79											90.7	2205.44	2263.14
90.725	2321.51	2455.29											90.5	1508.98	1691.69											90.7	2147.4	2263.7
90.75	2437.59	2454.29											90.525	1625.06	1691.86											90.75	2263.48	2262.75
90.775	2495.63	2456.81											90.575	1799.17	1690.75											90.8	2379.55	2262.17
90.85	2611.7	2459.45											90.65	1799.17	1689.9											90.875	2379.55	2263.48
90.925	2495.63	2462.21											90.7	1741.13	1690.51											90.925	2263.48	2262.58
91	2437.59	2461.35											90.775	1683.1	1688.8											90.975	2205.44	2261.02
91.05	2379.55	2458.39											90.825	1683.1	1687											91	2205.44	2259.44
91.05	2321.51	2457.09											90.85	1625.06	1688.83											91.05	2205.44	2261.59
91.05	2437.59	2455.86											90.875	1625.06	1690.9											91.075	2263.48	2262.19
91.1	2553.66	2458.14											90.9	1683.1	1691.32											91.1	2321.51	2261.23
91.175	2611.7	2458.95											90.95	1741.13	1690.11											91.175	2321.51	2264.01
91.25	2495.63	2459.85											91.025	1741.13	1690.68											91.225	2321.51	2266.77
91.325	2379.55	2458.62											91.1	1741.13	1690.8											91.3	2263.48	2267.31
91.35	2379.55	2457.13											91.15	1683.1	1690.49											91.35	2205.44	2267.52
91.375	2379.55	2455.69											91.175	1625.06	1690.4											91.4	2205.44	2266.19
91.4	2437.59	2456.19											91.225	1625.06	1690.88											91.425	2205.44	2265.18
91.45	2495.63	2457.06											91.25	1683.1	1691.59											91.475	2263.48	2266.02
91.5	2495.63	2459.86											91.275	1683.1	1693.74											91.5	2263.48	2266.83
91.575	2495.63	2460.84											91.35	1741.13	1693.92											91.55	2321.51	2267.62
91.625	2495.63	2461.55											91.4	1741.13	1692.12											91.625	2321.51	2268.05
91.675	2437.59	2461.97											91.475	1683.1	1691.77											91.675	2263.48	2266.23
91.725	2379.55	2460.58											91.525	1625.06	1691.31											91.725	2263.48	2266.26
91.75	2437.59	2461.11											91.55	1625.06	1691.08											91.775	2205.44	2266.92
91.8	2495.63	2462.02											91.6	1683.1	1691.41											91.8	2263.48	2266.32
91.85	2495.63	2463.32											91.625	1741.13	1693.86											91.85	2263.48	2267.56
91.9	2495.63	2464.66											91.675	1683.1	1696.22											91.875	2263.48	2268.41
91.95	2495.63	2463.5											91.725	1741.13	1692.51											91.95	2321.51	2265.1
92	2437.59	2463.24											91.8	1741.13	1689.58											92	2321.51	2263.27
92.05	2437.59	2463.02											91.85	1741.13	1691.84											92.075	2263.48	2265.44
92.1	2437.59	2466.92											91.875	1625.06	1693.13											92.1	2205.44	2270.08
92.125	2437.59	2468.13											91.925	1683.1	1695.01											92.15	2263.48	2271.58
92.175	2495.63	2466.31											91.975	1741.13	1693.73											92.2	2321.51	2269.6
92.225	2495.63	2466.06											92.025	1683.1	1694.26											92.225	2263.48	2269.09
92.275	2495.63	2464.83											92.075	1683.1	1694.37											92.275	2263.48	2268.14
92.325	2437.59	2464.49											92.125	1683.1	1692.18											92.35	2321.51	2268.64
92.375	2495.63	2466.02											92.175	1741.13	1689.91											92.4	2263.48	2269.37
92.425	2437.59	2470.14											92.225	1683.1	1689.74											92.425	2205.44	2270.67
92.45	2437.59	2473.08											92.25	1625.06	1691.69											92.475	2205.44	2274.07
92.5	2495.63	2469.23											92.275	1683.1	1693.88											92.5	2263.48	2275.84
92.55	2495.63	2466.95											92.325	1741.13	1692.9											92.55	2321.51	2277.18
92.6	2495.63	2467.42											92.375	1741.13	1693.37											92.6	2321.51	2276.22
92.675	2495.63	2467.21											92.45	1683.1	1693.09											92.675	2263.48	2274.81
92.7	2437.59	2468.53											92.5	1625.06	1692.37											92.7	2263.48	2273.28
92.75	2437.59	2468.32											92.525	1683.1	1688.47											92.75	2263.48	2271.96
92.775	2437.59	2468.46											92.575	1683.1	1688.55											92.775	2205.44	2274.25
92.825	2437.59	2468.93											92.6	1683.1	1690.72											92.825	2263.48	2278.3
92.85	2495.63	2467.86											92.65	1683.1	1691.25											92.875	2321.51	2280.36
92.9	2495.63	2466.45											92.7	1741.13	1689.79											92.925	2321.51	2280.44
92.975	2495.63	2464.69											92.75	1741.13	1687.88											93	2321.51	2277.01
93.05	2495.63	2466.32											92.825	1683.1	1685.83											93.05	2263.48	2275.34
93.1	2437.59	2467.93											92.875	1625.06	1685.86											93.1	2205.44	2275.42
93.125	2379.55	2467.99											92.9	1625.06	1686.07											93.125	2263.48	2275.37
93.175	2437.59	2468.38											92.95	1683.1	1688.03											93.175	2321.51	2275.52
93.2	2495.63	2467.22											93	1683.1	1688.64											93.225	2321.51	2277.75
93.25	2495.63	2467.58											93.025	1741.13	1691.33											93.275	2263.48	2279.87
93.3	2495.63	2467.59											93.1	1683.1	1690.49											93.325	2263.48	2276.58
93.375	2553.66	2467.24											93.15	1741.13	1689.5											93.375	2321.51	2275.03
93.425	2437.59	2468.41											93.2	1683.1	1692.14											93.425	2263.48	2277.1
93.45	2379.55	2468.04											93.225	1625.06	1693.1											93.45	2263.48	2277.5
93.5	2437.59	2467.99											93.275	1683.1	1692.38											93.5	2263.48	2276.21
93.55	2495.63	2466.4											93.3	1741.13	1691.86											93.55	2321.51	2277
93.575	2495.63	2466.66											93.375	1741.13	1694.93											93.625	2321.51	2277.98
93.625	2437.59	2466.9											93.425	1683.1	1696.32											93.675	2263.48	2276.93
93.7	2553.66	2466.79											93.475	1683.1	1695.68											93.725	2263.48	2273.85
93.75	2495.63	2466.66											93.55	1741.13	1696.43											93.75	2205.44	2274.01
93.8	2379.55	2466.84											93.575	1625.06	1697.36											93.775	2263.48	2275.86
93.85	2437.59	2467.34											93.625	1625.06	1700.34											93.825	2263.48	2277.88
93.9	2437.59	2468.16											93.65	1683.1	1701.64											93.9	2321.51	2276.65
93.925	2495.63	2467.41											93.7	1799.17	1700.91											93.975	2321.51	2277.13
93.975	2495.63	2468.17											93.75	1741.13	1701.56											94.025	2263.48	2277.44
94.025	2495.63	2467.02											93.825	1683.1	1702.06											94.05	2205.44	2275.7
94.1	2495.63	2465.82											93.875	1683.1	1700.86											94.1	2205.44	2273.77
94.125	2437.59	2466.44											93.9	1683.1	1699.82											94.125	2263.48	2275.41
94.175	2495.63	2467.34											93.95	1683.1	1700.81											94.175	2321.51	2275.65
94.225	2437.59	2466.98											94	1741.13	1702.29											94.225	2321.51	2276.38
94.275	2437.59	2470.3											94.05	1741.13	1705.47											94.25	2263.48	2278.81
94.3	2495.63	2473.22											94.1	1683.1	1706.26											94.3	2263.48	2278.85
94.375	2495.63	2472											94.15	1683.1	1703.11											94.375	2321.51	2276.83
94.425	2495.63	2467.3											94.2	1741.13	1700.11											94.4	2263.48	2276.85
94.475	2437.59	2466.6											94.25	1683.1	1699.09											94.45	2205.44	2277.36
94.525	2437.59	2469.54											94.3	1683.1	1701.6											94.5	2321.51	2278.02
94.55	2437.59	2472.39											94.325	1741.13	1702.35											94.55	2321.51	2278.49
94.6	2437.59	2477.03											94.375	1683.1	1703.2											94.575	2263.48	2280.66
94.65	2495.63	2479.74											94.425	1683.1	1704.17											94.625	2263.48	2281.11
94.7	2495.63	2476.75											94.475	1741.13	1703.03											94.675	2321.51	2281.4
[truncated: 29,636 more rows]

[truncated: 13 more sheets: Supplementray Fig 19, Supplementray Fig 20, Supplementray Fig 25, Supplementray Fig 27, Supplementray Fig 28, Supplementray Fig 30, Supplementray Fig 31, Supplementray Fig 32, Supplementray Fig 33, Supplementray Table 3, Supplementray Fig 35, Supplementray Fig 36, Supplementray Fig 37]
